# Supplementary material for: Transposase-Associated Variation near tnaA in Porphyromonas gingivalis Is Linked to Indole Production and Virulence-Associated Gene Expression
Source: Pathogens. 2026 Jun 9;15(6):617. doi: 10.3390/pathogens15060617 (PMC13305171; doi:10.3390/pathogens15060617)
Supplement: Supplementary file 1 [file pathogens-15-00617-s001.zip › Table S1.xlsx]

## Sheet: All
Number	Name	Class	Periodontitis Group	Healthy Group	p-value	padj	VIP
141	Gamma-Aminobutyric acid	Amino acids and Peptides	0.4955	0.1498	8.80472e-06	0.000230791	1.81228
187	L-Glutamic acid	Amino acids and Peptides	66.58	6.38	9.69683e-09	2.93814e-06	1.75913
201	L-Phenylalanine	Amino acids and Peptides	89.56	19.23	2.63754e-06	0.000159835	1.72315
38	3-Indolepropionic acid	Indoles and derivatives	0.4253	0.06584	1.16362e-07	1.76288e-05	1.71579
255	Oxalacetic acid	Organic acids	11.79	4.876	1.52337e-05	0.000230791	1.65359
288	Tauro-omega-Muricholic Acid	Bile acids	2.834	0.4791	6.49687e-07	4.92138e-05	1.64176
282	S-Carboxymethyl-L-cysteine	Amino acids and Peptides	16.98	1.551	1.93698e-05	0.000255176	1.61508
95	Bicine	Organic acids	0.7991	0.1826	2.40211e-05	0.000267067	1.57952
171	Inosine	Nucleosides	4.2	0.9954	0.000172463	0.00108867	1.57012
97	Butyric acid	Fatty acids	6.748	1.096	2.86714e-05	0.000289582	1.56448
226	Monomethyl glutaric acid	Fatty acids	0.2445	0.101	0.000103969	0.000787568	1.55778
75	Alanylglutamine	Amino acids and Peptides	2.612	0.4453	6.60354e-06	0.000206865	1.54258
63	5-Hydroxylysine	Amino acids and Peptides	168	39.89	3.61692e-06	0.000182654	1.53121
185	L-Aspartic acid	Amino acids and Peptides	13.35	3.765	0.000448297	0.0019084	1.52369
69	Acetic acid	Fatty acids	55.91	25.88	0.000734922	0.00258932	1.52102
22	2-Phenylpropionic acid	Phenylpropanoids and polyketides	9.93	1.844	1.16168e-05	0.000230791	1.52012
60	5-Aminoimidazole-4-carboxamide	Organoheterocyclic	0.03044	0.01207	0.000130983	0.000881955	1.50782
114	D-Aspartic acid	Amino acids and Peptides	39.34	11.99	0.00012889	0.000881955	1.50534
163	Hydrocinnamic acid	Phenylpropanoids and polyketides	33.61	6.355	1.16168e-05	0.000230791	1.49966
253	Olanzapine	Organoheterocyclic	0.5655	0.1304	0.000209976	0.00127245	1.49515
72	Adenosine	Nucleosides	21.66	6.944	0.000352926	0.00178227	1.4947
252	O-Phosphoryl-ethanolamine	Organic acids	15.12	86.53	0.0197072	0.0364102	1.48937
279	Retinal	Retinoids	7.326	1.803	0.000195372	0.00120811	1.48399
50	4-Acetamidobutanoic acid	Amino acids and Peptides	0.1941	0.08133	0.000103969	0.000787568	1.47929
142	Glucaric acid	Carbohydrates	1.969	0.3334	0.00102724	0.0034567	1.47309
31	3-Aminosalicylic acid	Benzenoids	0.1927	0.07782	2.55608e-05	0.000267067	1.45699
300	Valeric acid	Fatty acids	9.081	1.123	1.67834e-05	0.000242161	1.45617
177	Ketoleucine	Organic acids	7.785	0.9329	1.52337e-05	0.000230791	1.43802
173	Isomaltose	Carbohydrates	7.057	0.5333	0.000111248	0.000822153	1.43469
21	2-Methylvaleric acid	Fatty acids	4.072	0.6822	9.48048e-05	0.000755943	1.43035
59	4-Hydroxyproline	Amino acids and Peptides	2.909	0.4428	0.00040729	0.00184532	1.42447
197	L-Leucine	Amino acids and Peptides	71.23	25.98	0.000290973	0.00160299	1.42128
27	2'-Deoxycytidine	Nucleosides	114.5	29.52	2.55608e-05	0.000267067	1.4196
156	Glycyl-glycine	Amino acids and Peptides	7.217	1.057	6.60354e-06	0.000206865	1.41715
25	2,3-Diphosphoglyceric acid	Carbohydrates	77.75	7.028	1.16168e-05	0.000230791	1.41589
108	Citric acid	Organic acids	12.2	28.75	0.00364937	0.00937084	1.41222
91	beta-Glycerophosphoric acid	Glycerophospholipids	0.3788	0.009615	0.00061841	0.0022851	1.41057
102	Cholic Acid Methyl Ester	Bile acids	0.8919	0.511	0.000513069	0.00199307	1.4105
221	Menadione	Benzenoids	0.1722	0.04865	2.55608e-05	0.000267067	1.40777
191	L-Homoarginine	Amino acids and Peptides	0.1967	0.09187	0.000426311	0.00184532	1.40331
52	4-ANDROSTEN-11beta, 17alpha-DIOL-3-ONE-17beta-CARBOXYLIC ACID	Bile acids	1.37	0.4829	0.00012889	0.000881955	1.40142
39	3-Methyl-2-oxovaleric acid	Organic acids	5.375	0.5844	1.16168e-05	0.000230791	1.39729
195	L-Isoleucine	Amino acids and Peptides	107.9	38.25	0.000426311	0.00184532	1.39486
248	nicotinamide riboside	Pyridines and derivatives	80.15	15.24	0.00012889	0.000881955	1.38551
200	L-Norleucine	Amino acids and Peptides	7.268	2.761	0.000426311	0.00184532	1.38322
198	L-Lysine	Amino acids and Peptides	136.6	34.71	0.000159076	0.00102554	1.37165
93	Beta-Ursodeoxycholic Acid	Bile acids	0.009011	0.004023	0.00156365	0.00498721	1.35996
90	Beta-Alanine	Amino acids and Peptides	0.2975	0.09741	0.000513069	0.00199307	1.35596
218	Mannitol	Carbohydrates	0.7572	0.2181	1.52337e-05	0.000230791	1.34929
258	p-Hydroxymandelic acid	Benzenoids	0.02501	0.01193	0.00267325	0.00720844	1.34329
296	Ureidosuccinic acid	Organic acids	1.376	0.6749	0.00170093	0.005259	1.34107
283	Sarcosine	Amino acids and Peptides	18.26	8.833	0.00271209	0.00720844	1.33731
207	L-Valine	Amino acids and Peptides	18.83	6.68	5.28768e-05	0.000496058	1.33292
254	Ortho-Hydroxyphenylacetic acid	Benzenoids	0.08348	0.02167	0.002535	0.00720844	1.32989
85	Arachidonic acid	Fatty acids	100.7	7.277	1.8424e-07	1.86082e-05	1.3291
172	Isocitric acid	Organic acids	0.3925	1.353	0.00167322	0.005259	1.32549
168	Hyodeoxycholic acid	Bile acids	0.008294	0.002854	0.00225606	0.00670184	1.32335
206	L-Tryptophan	Amino acids and Peptides	16.08	4.816	0.000352926	0.00178227	1.32225
41	3-Methyloxindole	Indoles and derivatives	3.892	1.407	0.000238969	0.00141975	1.31807
183	L-Arginine	Amino acids and Peptides	12.69	0.6134	1.50507e-05	0.000230791	1.31156
133	Erythronic acid	Carbohydrates	9.919	3.78	0.00271209	0.00720844	1.3101
244	N-carbamoylglutamic Acid	Amino acids and Peptides	0.5239	0.1902	0.000612101	0.0022851	1.30953
242	N-acetyltryptophan	Amino acids and Peptides	3.437	1.447	0.00191095	0.00584865	1.3018
146	Glutarylcarnitine(C5DC)	Carnitines or Acyl carnitines	2.1	0.8572	0.00122772	0.00404345	1.30109
281	S-Allylcysteine	Amino acids and Peptides	0.1867	0.05525	0.000495572	0.00199307	1.29591
179	L-3-Phenyllactic acid	Benzenoids	2.343	0.3906	0.000734922	0.00258932	1.29245
189	L-Gulonolactone	Organoheterocyclic	4.534	0.9147	3.27656e-05	0.000320257	1.28413
58	4-Hydroxyphenyl-2-propionic acid	Phenylpropanoids and polyketides	3.509	0.6034	0.000874906	0.00301246	1.28293
266	Phenyllactic acid	Benzenoids	2.496	0.4248	0.000874906	0.00301246	1.28243
150	Glycine	Amino acids and Peptides	232.6	68.35	0.000513069	0.00199307	1.28052
110	Cortisone	Steroids and steroid derivatives	0.7886	0.3467	0.00271209	0.00720844	1.27939
120	Decanoylcarnitine (C10)	Carnitines or Acyl carnitines	0.01397	0.007792	0.00642085	0.014628	1.27911
62	5-Hydroxy-L-tryptophan	Indoles and derivatives	3.97	0.5873	0.000385231	0.00184532	1.27225
204	L-Serine	Amino acids and Peptides	99.51	55.17	0.00421602	0.0103858	1.26973
61	5-Aminopentanoic acid	Amino acids and Peptides	169.6	58.82	0.00199301	0.00603881	1.26432
181	L-Alanine	Amino acids and Peptides	79.01	33.62	0.000426311	0.00184532	1.26233
256	Oxalic acid	Organic acids	3.982	1.901	0.00271209	0.00720844	1.25828
57	4-Hydroxycinnamic acid	Phenylpropanoids and polyketides	0.01154	0.008185	0.00684956	0.0154882	1.25153
19	2-Methylbenzoic acid	Benzenoids	0.409	0.06201	8.34218e-05	0.000683157	1.24841
96	But-2-enoic acid	Fatty acids	25.91	3.008	0.000426311	0.00184532	1.24733
214	m-Coumaric acid	Benzenoids	0.1347	0.07368	0.00539407	0.0125723	1.24556
157	Glycylleucine	Amino acids and Peptides	3.933	1.283	0.00242024	0.00705127	1.24555
184	L-Asparagine	Amino acids and Peptides	18.57	11.25	0.0122281	0.0254366	1.23515
245	N-Methyl-D-aspartic acid	Amino acids and Peptides	50.52	19.77	0.00144739	0.00466551	1.23052
145	Glutaric acid	Organic acids	9.868	0.1592	1.91075e-05	0.000255176	1.22964
196	L-Kynurenine	Amino acids and Peptides	1.784	0.1472	7.90914e-05	0.000683157	1.22166
139	Fumaric acid	Organic acids	16.12	5.01	0.00103815	0.0034567	1.21666
42	3-Nitrotyrosine	Amino acids and Peptides	25.58	5.673	2.55608e-05	0.000267067	1.21361
257	Oxoglutaric acid	Organic acids	20.36	7.089	0.0073203	0.0163092	1.21041
236	N-Acetyl-L-tyrosine	Amino acids and Peptides	0.3973	0.1615	0.00836361	0.0181012	1.20903
217	Malonylcarnitine	Carnitines or Acyl carnitines	19.85	0.478	0.00536991	0.0125723	1.20415
164	Hydroretrocortine	Steroids and steroid derivatives	0.2416	0.1219	0.00485813	0.0115907	1.19927
267	Phenylpyrivic acid	Benzenoids	1.144	0.1403	1.52337e-05	0.000230791	1.19672
240	N-Acetylornithine	Amino acids and Peptides	1.885	2.944	0.0122281	0.0254366	1.19664
263	Paroxetine	Organoheterocyclic	0.6077	0.02112	0.00045401	0.0019084	1.19595
178	Kynurenic acid	Quinolines and derivatives	0.1895	0.1011	0.00485813	0.0115907	1.19493
116	D-Glucose	Carbohydrates	2654	672.2	2.55608e-05	0.000267067	1.1929
26	2,6-Pyridinedicarboxylic acid	Pyridines and derivatives	0.04555	0.0359	0.0053894	0.0125723	1.18918
219	Medroxyprogesterone	Steroids and steroid derivatives	0.6259	0.002392	0.00207643	0.00622928	1.18251
84	Arabinonic acid	Carbohydrates	3.073	0.6329	0.000426311	0.00184532	1.17839
144	Glucosamine	Benzenoids	10.93	6.478	0.0073203	0.0163092	1.17328
247	N,N-Dimethyl-L-Valine	Amino acids and Peptides	57.75	30.71	0.00485813	0.0115907	1.17207
205	L-threonine	Amino acids and Peptides	772.4	279.8	0.00421602	0.0103858	1.16998
259	p-Hydroxyphenylacetic acid	Benzenoids	0.125	0.04219	0.0162798	0.0318244	1.15569
143	Gluconic acid	Carbohydrates	13.6	5.437	0.000290973	0.00160299	1.15328
243	N-alpha-Acetyl-L-lysine	Amino acids and Peptides	2.003	0.1474	5.64254e-05	0.00050285	1.15181
14	2-Hydroxy-2-methylbutyric acid	Amino acids and Peptides	4.825	1.929	0.00558343	0.0129144	1.1431
34	3-Hydroxybutyric acid	Organic acids	18.22	5.233	0.00103815	0.0034567	1.13808
115	D-Gluconolactone	Carbohydrates	13.51	5.346	0.000352926	0.00178227	1.13585
135	Etianic Acid	Bile acids	0.009139	0.008492	0.016821	0.0324634	1.12924
182	L-Alpha-aminobutyric acid	Organic acids	16.67	8.28	0.0247034	0.0435182	1.12594
274	Propionylcarnitine	Carnitines or Acyl carnitines	1.501	1.055	0.00421602	0.0103858	1.12346
126	Dimethylglycine	Amino acids and Peptides	23.52	10.43	0.00835151	0.0181012	1.12003
292	trans-Cinnamic acid	Benzenoids	0.04517	0.02601	0.018933	0.0356317	1.11951
131	Edetic Acid	Organic acids	0.723	0.4045	0.0175473	0.0332302	1.11606
165	Hydroxyisocaproic acid	Fatty acids	0.1605	0.05776	0.00394411	0.0100426	1.11596
134	Estriol	Steroids and steroid derivatives	0.05058	0.01963	0.0137126	0.027737	1.1155
241	N-Acetylproline	Amino acids and Peptides	5.208	0.8696	0.000513069	0.00199307	1.10277
112	Cytidine triphosphate	Nucleosides	0.4775	0.1097	0.00315027	0.00822871	1.10098
121	Dehydroascorbic acid	Organoheterocyclic	0.2322	0.01661	5.40261e-05	0.000496058	1.10091
238	N-Acetylleucine	Amino acids and Peptides	0.8756	0.08162	6.60354e-06	0.000206865	1.09512
273	Propanoic acid	Fatty acids	700.6	399.2	0.0512019	0.0834096	1.08518
166	Hydroxyphenyllactic acid	Fatty acids	2.144	1.015	0.030717	0.0525834	1.08333
128	Docosahexaenoic acid DHA	Fatty acids	0.4287	0.1251	0.000734922	0.00258932	1.08056
103	Cimetidine	Organoheterocyclic	3.598	1.962	0.0138227	0.027737	1.07405
237	N-Acetylglutamine	Amino acids and Peptides	0.9965	0.303	0.00126467	0.00412037	1.06661
153	Glycodehydrocholic Acid	Bile acids	0.02509	0.0089	0.0624273	0.0970024	1.06654
224	Methylsuccinic acid	Fatty acids	7.405	2.242	0.0107934	0.02287	1.0628
151	Glycochenodeoxycholic acid	Bile acids	0.01218	0.008808	0.000713305	0.00258932	1.06063
53	4-ANDROSTEN-3-ONE-17beta-CARBOXYLIC ACID	Bile acids	1.052	0.4617	0.00835151	0.0181012	1.05554
109	Citrulline	Amino acids and Peptides	4.667	2.832	0.0275741	0.0477427	1.04268
76	Alanylphenylalanine	Amino acids and Peptides	0.9358	0.484	0.0175473	0.0332302	1.04046
82	Aminolevulinic acid	Amino acids and Peptides	1.437	0.3085	0.00170093	0.005259	1.03574
132	Eicosapentaenoic acid EPA	Fatty acids	0.7445	0.1481	8.34218e-05	0.000683157	1.03564
117	D-Xylose	Carbohydrates	31.79	7.187	0.000159076	0.00102554	1.03538
194	L-Homoserine	Amino acids and Peptides	3.646	2.258	0.0247034	0.0435182	1.0335
28	23-Norcholic Acid	Bile acids	0.01111	0.007015	0.0369516	0.0625494	1.02762
234	N-Acetyl-L-aspartic acid	Amino acids and Peptides	4.861	2.878	0.0275741	0.0477427	1.02758
192	L-Homocitrulline	Amino acids and Peptides	2.471	0.2984	0.000265359	0.00154623	1.02327
36	3-Hydroxyphenylacetic acid	Benzenoids	13.06	5.754	0.0138227	0.027737	1.01262
35	3-Hydroxyisovaleric acid	Fatty acids	0.6306	0.3867	0.00232819	0.00684894	1.01154
302	Vanillymandelic Acid	Organic acids	0.06563	0.04062	0.0654978	0.100231	1.01139
55	4-Hydroxy-3-methylbenzoic acid	Benzenoids	13.45	5.974	0.0175473	0.0332302	1.00621
239	N-Acetylneuraminic Acid	Carbohydrates	630.1	291	0.0107934	0.02287	0.999161
230	Myristoylcarnitine	Carnitines or Acyl carnitines	0.01034	0.0065	0.0674782	0.102743	0.994781
261	Palmitoleic acid	Fatty acids	0.06834	0.2858	0.828307	0.877542	0.993707
280	Ricinoleic acid	Fatty acids	0.3414	0.1691	0.0103901	0.0223278	0.984044
92	Beta-Hyodeoxycholic Acid	Bile acids	0.01108	0.005654	0.00250886	0.00720844	0.982906
235	N-Acetyl-L-histidine	Amino acids and Peptides	1.258	0.593	0.0155908	0.0306753	0.977692
289	Tetradecanedioic acid	Fatty acids	0.02867	0.01395	0.0167641	0.0324634	0.968388
203	L-Proline	Amino acids and Peptides	278.9	137.5	0.00640113	0.014628	0.968073
1	(7Z)-Hexadecenoic Acid	Fatty acids	0.5141	1.961	0.737415	0.809554	0.965302
175	Isovelarylcarnitine	Carnitines or Acyl carnitines	0.07059	0.03878	0.00271209	0.00720844	0.96452
12	2-Aminoisobutyric acid	Amino acids and Peptides	2.907	1.577	0.0419733	0.0698787	0.964335
40	3-Methyladipic acid	Fatty acids	0.04106	0.03768	0.030555	0.0525834	0.961136
113	D-Arabinose	Carbohydrates	9.853	3.626	0.0247034	0.0435182	0.959348
174	Isovalerylglycine	Amino acids and Peptides	0.06603	0.0155	0.000395247	0.00184532	0.951954
209	Leucyl-Glycine	Amino acids and Peptides	0.04845	0.03032	0.0567324	0.0890669	0.95034
104	CIS-11,14,17-EICOSATRIENOIC ACID	Fatty acids	0.3592	0.1594	0.0747257	0.112842	0.942918
161	Homovanillic acid	Benzenoids	0.02203	0.009877	0.0813284	0.121392	0.936062
124	Desaminotyrosine	Phenylpropanoids and polyketides	0.1273	0.06304	0.0123317	0.0254366	0.93551
3	1-Aminocyclopropanecarboxylic acid	Amino acids and Peptides	8.491	2.206	0.00315027	0.00822871	0.929158
111	Cyclic AMP	Nucleosides	0.03048	0.01988	0.0571585	0.0892733	0.920281
147	Glyceraldehyde	Carbohydrates	5.023	2.426	0.0155908	0.0306753	0.918671
225	Mono-methyl-adipate	Fatty acids	310.2	220	0.0563964	0.0890006	0.918209
303	Xanthurenic acid	Quinone and hydroquinone lipids	0.1386	0.05258	0.00271209	0.00720844	0.917374
70	Acetoacetic acid	Organic acids	270.9	84.38	0.0341516	0.0581345	0.916717
278	Quinolinic acid	Organic acids	0.05684	0.03402	0.000533949	0.00204793	0.91654
30	23-Nordeoxycholic Acid Methyl Ester	Bile acids	0.8482	0.352	0.00399461	0.0100864	0.913848
137	Etodolac	Indoles and derivatives	2.71	1.987	0.0970701	0.141405	0.910637
272	Pregnenolone	Steroids and steroid derivatives	0.03238	0.01854	0.0546151	0.0871357	0.903563
49	3,6-Diketocholanic Acid Ethyl Ester	Bile acids	0.1115	0.05978	0.0191387	0.0357964	0.887329
169	Indole-3-carboxaldehyde	Indoles and derivatives	0.06485	0.03776	0.00364937	0.00937084	0.881484
268	Phosphoserine	Amino acids and Peptides	1.533	0.3283	0.000352926	0.00178227	0.875331
277	Pyroglutamic acid	Amino acids and Peptides	24.6	18.37	0.0378968	0.0637929	0.875118
249	Nicotinic acid	Organoheterocyclic	6.703	2.435	0.000314243	0.00170028	0.860993
228	Myristelaidic acid	Fatty acids	0.07482	0.1622	0.88856	0.9175	0.859376
193	L-homocystine	Amino acids and Peptides	0.2723	0.6087	0.02204	0.0402297	0.85114
246	N-Methyl-L-glutamic acid	Pyridines and derivatives	0.1395	0.0897	0.0546151	0.0871357	0.850903
188	L-Glutamine	Amino acids and Peptides	81.17	49.54	0.00271209	0.00720844	0.848859
73	Adenosine monophosphate	Nucleosides	13.36	4.334	0.0512019	0.0834096	0.843874
106	Citraconic acid	Fatty acids	0.3922	0.2113	0.0247034	0.0435182	0.8323
285	Stearylcarnitine(C18)	Carnitines or Acyl carnitines	0.01271	0.008115	0.0653076	0.100231	0.814407
8	11Z-Eicosenoic acid	Fatty acids	0.2473	0.09278	0.0145085	0.0289216	0.806036
54	4-Guanidinobutyric acid	Organic acids	0.08597	0.04393	0.0538112	0.0871357	0.798305
17	2-Hydroxycinnamic acid	Fatty acids	0.03052	0.02462	0.0130102	0.0266358	0.79174
158	Guanosine monophosphate	Nucleosides	25.58	7.051	0.0212917	0.0390994	0.783292
170	Indolepyruvate	Indoles and derivatives	0.1324	0.1071	0.145807	0.203592	0.767923
199	L-Malic acid	Organic acids	26.87	20.61	0.114776	0.164821	0.762601
297	Uridine 5'-monophosphate	Nucleosides	28.65	89.33	0.0247034	0.0435182	0.757096
229	Myristoleic acid	Fatty acids	0.06023	0.112	0.733626	0.808322	0.755341
186	L-Cysteic acid	Amino acids and Peptides	1.608	0.9627	0.15742	0.2178	0.754553
46	3,4-Dihydroxybenzaldehyde	Benzenoids	1.012	0.02544	6.82721e-06	0.000206865	0.734224
66	7-Ketolithocholic Acid	Bile acids	0.008161	0.005723	0.0897984	0.132726	0.730117
83	Anserine	Amino acids and Peptides	4.584	7.199	0.28871	0.380344	0.727808
86	Aspartame	Amino acids and Peptides	0.4608	0.3319	0.0781391	0.117209	0.726311
13	2-Ethylhexanoic acid	Fatty acids	0.9393	0.6668	0.105639	0.152422	0.717898
101	Chenodeoxycholic acid	Bile acids	0.006056	0.003415	0.135784	0.190475	0.716317
208	Lactulose	Carbohydrates	5.994	17.88	0.0512019	0.0834096	0.709828
51	4-Aminohippuric acid	Benzenoids	0.04426	0.03894	0.123184	0.175234	0.705085
43	3-Phenylbutyric acid	Phenylpropanoids and polyketides	0.03107	0.02505	0.483003	0.588396	0.699836
94	Betaine	Amino acids and Peptides	0.04198	0.03638	0.118391	0.169209	0.697105
295	Tridecanoic acid	Fatty acids	0.0527	0.07781	0.828307	0.877542	0.694194
71	Acetylglycine	Amino acids and Peptides	0.7157	0.5457	0.134841	0.190031	0.688801
223	Methylglutaric acid	Fatty acids	0.04027	0.03765	0.0965464	0.141405	0.673252
251	O-Adipoylcarnitine	Carnitines or Acyl carnitines	0.4232	0.2142	0.383581	0.486298	0.669586
152	Glycocholic acid	Bile acids	0.005117	0.0017	0.147663	0.205238	0.666323
269	Phthalic acid	Benzenoids	0.1816	0.04854	0.0497665	0.0824003	0.664076
160	Hippuric acid	Benzenoids	0.05619	0.0865	0.748701	0.818976	0.663662
6	10Z-Heptadecenoic acid	Fatty acids	0.08318	0.1474	0.88856	0.9175	0.658477
260	Palmitelaidic acid	Fatty acids	0.6256	1.451	0.503227	0.605071	0.646404
148	Glyceric acid	Carbohydrates	51.43	30.44	0.0890495	0.132265	0.644747
64	5-Hydroxymethyl-2-furancarboxylic acid	Organoheterocyclic	0.01635	0.1211	0.283731	0.375417	0.64288
87	Azelaic acid	Fatty acids	0.07776	0.05416	0.100698	0.145988	0.626017
149	Glycerol trihexanoate	Glycerolipids	0.03074	0.05089	0.703606	0.783796	0.624673
233	N-Acetyl-D-glucosamine	Carbohydrates	35.2	19.32	0.00835151	0.0181012	0.620095
129	Docosapentaenoic acid DPA	Fatty acids	0.3708	0.1898	0.510024	0.608414	0.605722
15	2-HYDROXY-4-(METHYLTHIO)BUTANOATE	Fatty acids	0.7264	0.06468	0.000459779	0.0019084	0.597584
293	trans-Piceid	Phenylpropanoids and polyketides	2.764	2.152	0.293469	0.383281	0.588947
265	Phenylglyoxylic acid	Benzenoids	0.4941	0.05253	0.000290973	0.00160299	0.588592
220	Melibiose	Carbohydrates	0.934	0.4496	0.29299	0.383281	0.563811
33	3-Hydroxyanthranilic acid	Benzenoids	0.2043	0.09708	0.0262832	0.0460335	0.557481
118	D-Xylulose	Carbohydrates	0.6806	0.0641	0.00476021	0.0115907	0.546707
212	Lithocholenic Acid	Bile acids	0.007928	0.008908	0.508101	0.608414	0.543342
80	Alpha-Linolenic acid	Fatty acids	0.3824	0.2648	0.0970701	0.141405	0.530334
10	13C,16C-DOCOSADIENOIC ACID	Fatty acids	0.08791	0.04359	0.0563568	0.0890006	0.529122
77	all-trans-Retinoic acid	Phenylpropanoids and polyketides	0.09435	0.0661	0.373165	0.475079	0.526809
65	5beta-CHOLANIC ACID-12alpha-BROMO-3, 11-DIONE METHYL ESTER	Bile acids	0.5747	0.1848	0.0247034	0.0435182	0.520395
290	TMA	Organonitrogen	1.935	1.043	0.0748557	0.112842	0.518972
298	Urocanic acid	Organic acids	0.3729	0.2602	0.124504	0.176284	0.517064
155	Glycolic acid	Organic acids	19.11	15.73	0.540405	0.637131	0.51103
45	3,4-Dihydro-2H-1-benzopyran-2-one	Phenylpropanoids and polyketides	35.2	24.73	0.417456	0.524852	0.508392
9	12-hydroxystearic acid	Fatty acids	0.5368	0.3852	0.355485	0.456406	0.503273
56	4-Hydroxybenzoic acid	Benzenoids	0.701	0.07618	0.000426311	0.00184532	0.501227
78	alpha-Hydroxyisobutyric acid	Organic acids	0.2458	0.1766	0.000615108	0.0022851	0.499957
29	23-Nordeoxycholic Acid Diacetate	Bile acids	0.02683	0.01264	0.63936	0.728293	0.496153
180	L-Acetylcarnitine	Carnitines or Acyl carnitines	9.296	6.87	0.19631	0.267937	0.492333
130	Dodecanoic acid	Fatty acids	1.23	0.02222	0.429477	0.53552	0.477561
125	Diethyl oxalpropionate	Organic acids	0.3545	0.01043	0.429477	0.53552	0.477354
74	Adipic acid	Fatty acids	0.0768	0.06327	0.0546395	0.0871357	0.468828
294	Traumatic acid	Fatty acids	0.001628	0.005215	0.349182	0.452146	0.465885
270	Pimelic acid	Fatty acids	0.03703	0.03572	0.561167	0.6565	0.451674
16	2-Hydroxybutyric acid	Fatty acids	6.53	4.695	0.921488	0.940103	0.446119
7	11C,14C-EICOSADIENOIC ACID	Fatty acids	1.86	0.6012	0.0197072	0.0364102	0.444715
271	Piperine	Alkaloids and derivatives	0.0344	0.04673	0.252129	0.337634	0.417301
98	Caffeic acid	Phenylpropanoids and polyketides	23.39	20.27	0.352119	0.454009	0.407501
32	3-Dehydrocholic acid	Bile acids	0.0004889	1e-08	0.432768	0.537412	0.385673
67	8,11,14-Eicosatrienoic acid	Fatty acids	0.3092	0.218	0.919302	0.940103	0.377555
107	Citramalic acid	Fatty acids	0.7998	0.6383	0.275421	0.36602	0.359764
213	Lithocholenic Acid Acetate Methyl Ester	Bile acids	2.403	1.926	0.36604	0.467975	0.354376
23	2,2-Dimethylsuccinic acid	Fatty acids	0.03657	0.03521	0.200049	0.270724	0.354185
264	Pentadecanoic acid	Fatty acids	0.1782	0.2669	0.166775	0.229695	0.353567
231	N-(4-Aminobenzoyl)-L-glutamic Acid	Amino acids and Peptides	0.01363	0.007938	0.658292	0.741497	0.344465
18	2-Indolecarboxylic acid	Indoles and derivatives	0.02262	0.01979	0.442253	0.54695	0.338535
159	Hexanylcarnitine	Carnitines or Acyl carnitines	35.93	32.85	0.464607	0.569944	0.336835
286	Suberic acid	Fatty acids	0.04289	0.04497	0.936173	0.951881	0.333091
232	N-a-Acetyl-L-arginine	Amino acids and Peptides	4.809	4.445	0.489217	0.592931	0.327161
136	Etienic Acid Acetate	Bile acids	0.005806	0.004615	0.298174	0.387755	0.314401
154	Glycodeoxycholic acid	Bile acids	0.008006	0.007008	0.531686	0.629301	0.302045
105	cis-4-Hydroxy-D-proline	Amino acids and Peptides	11.02	10.11	0.678661	0.758798	0.28833
211	Linoleyl carnitine	Carnitines or Acyl carnitines	2.342	2.015	0.649954	0.734836	0.287298
88	Benzoic acid	Benzenoids	2.702	0.9932	0.809973	0.867214	0.282027
119	Decanoic acid	Fatty acids	2.635	2.96	0.464607	0.569944	0.280661
44	3,12-Diketocholanic Acid Methyl Ester	Bile acids	0.03803	0.02222	0.851273	0.898731	0.266349
275	Protocatechuic acid	Benzenoids	0.04337	0.04162	0.566938	0.658169	0.26346
122	Dehydrolithocholic acid	Carbohydrates	13.23	10.27	0.179721	0.246405	0.258138
11	2-Acetylpyrazine	Organooxygen	0.6255	0.262	0.809973	0.867214	0.257933
48	3,5-Dihydroxybenzoic acid	Benzenoids	0.03845	0.04051	0.214516	0.288881	0.245589
176	Itaconic acid	Organic acids	0.08225	0.07399	0.952845	0.962373	0.242471
4	1,2,3-Propanetricarboxylic acid	Organic acids	0.07977	0.06432	0.0390432	0.0653596	0.233451
190	L-Histidine	Amino acids and Peptides	45.36	40.55	0.514491	0.611336	0.231722
123	Deoxycholic acid	Bile acids	0.01201	0.01162	0.630609	0.721036	0.22242
99	Carnitine(C0)	Carnitines or Acyl carnitines	10.93	11.65	0.890247	0.9175	0.209508
127	Dioxolithocholic Acid	Bile acids	0.01189	0.01137	0.888504	0.9175	0.191745
301	Vanillic acid	Benzenoids	0.5447	0.3386	0.673868	0.756229	0.177265
216	Malonic acid	Organic acids	16.29	16.98	0.649954	0.734836	0.173916
227	myo-Inositol	Organooxygen	0.2816	0.3008	0.797697	0.86015	0.172682
162	Homoveratric acid	Benzenoids	0.05129	0.04979	0.483533	0.588396	0.17183
47	3,4,5-Trimethoxycinnamic acid	Phenylpropanoids and polyketides	0.02618	0.02441	0.983989	0.987247	0.161425
284	Sebacic acid	Fatty acids	0.03941	0.03865	0.828307	0.877542	0.155749
2	(S)C(S)S-S-Methylcysteine sulfoxide	Amino acids and Peptides	0.3398	0.3808	0.904311	0.928835	0.153089
20	2-Methylheptanoic Acid	Fatty acids	0.5892	0.5504	0.794622	0.85996	0.146058
140	Galactaric acid	Carbohydrates	0.5979	0.517	0.252947	0.337634	0.142058
299	Ursodeoxycholic acid	Bile acids	0.0069	0.006477	0.0650867	0.100231	0.112374
68	Acesulfame	Organic acids	0.1236	0.1377	0.556485	0.653547	0.0970006
5	10-Hydroxydecanoic acid	Organic acids	0.4413	0.4196	0.496116	0.598897	0.0963674
215	Maleic acid	Organic acids	11.81	11.56	0.890247	0.9175	0.0904272
138	Ferulic acid	Phenylpropanoids and polyketides	0.04734	0.05062	0.733315	0.808322	0.0886814
202	L-Pipecolic acid	Amino acids and Peptides	5.538	5.408	0.566938	0.658169	0.0868616
250	Nifedipine	Amino acids and Peptides	0.3015	0.3096	0.878172	0.9175	0.0864421
222	Methyl vanillate	Benzenoids	1.973	2.041	0.417456	0.524852	0.0768173
276	Pyridoxal 5'-phosphate	Benzenoids	189.4	195.1	0.767385	0.836394	0.0767235
37	3-Indoleethanol	Organoheterocyclic	1.702	1.654	0.890247	0.9175	0.069759
210	Linolelaidic acid	Fatty acids	0.2545	0.2445	0.200139	0.270724	0.0630875
262	Palmitoylcarnitine	Carnitines or Acyl carnitines	0.01591	0.01485	0.57471	0.662564	0.0532497
89	beta-(m-Hydroxyphenyl)hydracrylic Acid	Phenylpropanoids and polyketides	0.02363	0.02337	1	1	0.0447957
81	Alpha-N-Phenylacetyl-L-glutamine	Amino acids and Peptides	0.04801	0.04742	0.575096	0.662564	0.0398709
287	Tartaric acid	Carbohydrates	2.762	2.76	0.952845	0.962373	0.0278317
291	Tranexamic Acid	Amino acids and Peptides	0.6442	0.6432	0.794683	0.85996	0.0229587
24	2,3-Diaminopropionic acid	Amino acids and Peptides	0.03267	0.03444	0.613902	0.704592	0.0219865
79	Alpha-ketoisovaleric acid	Organic acids	0.06063	0.06038	0.0123405	0.0254366	0.00764028
167	Hyocholic acid	Bile acids	0.002417	0.002315	0.978195	0.984694	0.0070833
100	Carnosine	Amino acids and Peptides	0.4485	0.4027	0.708139	0.785957	0.00319843

## Sheet: VIP>1
Name	Number	Class	Periodontitis.Group	Healthy.Group	Fold.Change.(FC)	p-value	VIP	Change	logFC	padj
Gamma-Aminobutyric acid	46	Organic acids	0.4955	0.1498	3.30726	9.69683e-09	1.81228	UP	1.72563	0.000230791
L-Glutamic acid	65	Amino acids and Peptides	66.58	6.38	10.4361	1.93698e-05	1.75913	UP	3.38351	2.93814e-06
L-Phenylalanine	74	Amino acids and Peptides	89.56	19.23	4.65658	0.00170093	1.72315	UP	2.21927	0.000159835
3-Indolepropionic acid	9	Indoles and derivatives	0.4253	0.06584	6.45933	0.00012889	1.71579	UP	2.69138	1.76288e-05
Oxalacetic acid	91	Organoheterocyclic	11.79	4.876	2.4175	2.63754e-06	1.65359	UP	1.27351	0.000230791
Tauro-omega-Muricholic Acid	101	Amino acids and Peptides	2.834	0.4791	5.91507	0.000495572	1.64176	UP	2.5644	4.92138e-05
S-Carboxymethyl-L-cysteine	99	Retinoids	16.98	1.551	10.9452	1.52337e-05	1.61508	UP	3.45223	0.000255176
Bicine	30	Organic acids	0.7991	0.1826	4.37638	0.00232819	1.57952	UP	2.12974	0.000267067
Inosine	57	Bile acids	4.2	0.9954	4.21924	0.00271209	1.57012	UP	2.07698	0.00108867
Butyric acid	32	Fatty acids	6.748	1.096	6.15953	0.000352926	1.56448	UP	2.62282	0.000289582
Monomethyl glutaric acid	80	Steroids and steroid derivatives	0.2445	0.101	2.42146	1.16168e-05	1.55778	UP	1.27587	0.000787568
Alanylglutamine	23	Amino acids and Peptides	2.612	0.4453	5.86607	0.000734922	1.54258	UP	2.55239	0.000206865
5-Hydroxylysine	20	Amino acids and Peptides	168	39.89	4.2116	0.00271209	1.53121	UP	2.07437	0.000182654
L-Aspartic acid	64	Amino acids and Peptides	13.35	3.765	3.54664	1.16168e-05	1.52369	UP	1.82645	0.0019084
Acetic acid	21	Fatty acids	55.91	25.88	2.16028	1.50507e-05	1.52102	UP	1.11122	0.00258932
2-Phenylpropionic acid	3	Benzenoids	9.93	1.844	5.38515	0.000874906	1.52012	UP	2.42899	0.000230791
5-Aminoimidazole-4-carboxamide	17	Organoheterocyclic	0.03044	0.01207	2.52202	1.52337e-05	1.50782	UP	1.33458	0.000881955
D-Aspartic acid	37	Nucleosides	39.34	11.99	3.28145	1.52337e-05	1.50534	UP	1.71433	0.000881955
Hydrocinnamic acid	55	Amino acids and Peptides	33.61	6.355	5.28839	0.00102724	1.49966	UP	2.40283	0.000230791
Olanzapine	89	Pyridines and derivatives	0.5655	0.1304	4.33491	0.00271209	1.49515	UP	2.116	0.00127245
Adenosine	22	Nucleosides	21.66	6.944	3.11906	1.91075e-05	1.4947	UP	1.64111	0.00178227
Retinal	97	Benzenoids	7.326	1.803	4.0632	0.00315027	1.48399	UP	2.02262	0.00120811
4-Acetamidobutanoic acid	13	Amino acids and Peptides	0.1941	0.08133	2.38614	2.40211e-05	1.47929	UP	1.25468	0.000787568
Glucaric acid	47	Amino acids and Peptides	1.969	0.3334	5.90518	0.000513069	1.47309	UP	2.56198	0.0034567
3-Aminosalicylic acid	6	Benzenoids	0.1927	0.07782	2.4758	2.55608e-05	1.45699	UP	1.3079	0.000267067
Valeric acid	103	Bile acids	9.081	1.123	8.08941	3.27656e-05	1.45617	UP	3.01604	0.000242161
Ketoleucine	60	Organic acids	7.785	0.9329	8.34488	2.55608e-05	1.43802	UP	3.06089	0.000230791
Isomaltose	59	Nucleosides	7.057	0.5333	13.2335	1.16168e-05	1.43469	UP	3.72613	0.000822153
2-Methylvaleric acid	2	Nucleosides	4.072	0.6822	5.96798	0.00045401	1.43035	UP	2.57724	0.000755943
4-Hydroxyproline	16	Amino acids and Peptides	2.909	0.4428	6.5692	0.00012889	1.42447	UP	2.71572	0.00184532
L-Leucine	71	Amino acids and Peptides	71.23	25.98	2.74197	5.28768e-05	1.42128	UP	1.45521	0.00160299
2'-Deoxycytidine	5	Phenylpropanoids and polyketides	114.5	29.52	3.87985	5.40261e-05	1.4196	UP	1.956	0.000267067
Glycyl-glycine	53	Bile acids	7.217	1.057	6.82802	5.64254e-05	1.41715	UP	2.77147	0.000206865
2,3-Diphosphoglyceric acid	4	Fatty acids	77.75	7.028	11.0625	1.52337e-05	1.41589	UP	3.4676	0.000230791
Citric acid	34	Organic acids	12.2	28.75	0.424231	8.34218e-05	1.41222	DOWN	-1.23708	0.00937084
beta-Glycerophosphoric acid	28	Glycerophospholipids	0.3788	0.009615	39.3981	6.49687e-07	1.41057	UP	5.30005	0.0022851
Cholic Acid Methyl Ester	33	Bile acids	0.8919	0.511	1.74556	9.48048e-05	1.4105	UP	0.803687	0.00199307
Menadione	79	Carbohydrates	0.1722	0.04865	3.53928	0.000103969	1.40777	UP	1.82345	0.000267067
L-Homoarginine	67	Amino acids and Peptides	0.1967	0.09187	2.14157	0.000103969	1.40331	UP	1.09867	0.00184532
4-ANDROSTEN-11beta, 17alpha-DIOL-3-ONE-17beta-CARBOXYLIC ACID	14	Bile acids	1.37	0.4829	2.83622	0.000111248	1.40142	UP	1.50397	0.000881955
3-Methyl-2-oxovaleric acid	10	Organic acids	5.375	0.5844	9.19789	2.55608e-05	1.39729	UP	3.2013	0.000230791
L-Isoleucine	69	Amino acids and Peptides	107.9	38.25	2.82139	0.00012889	1.39486	UP	1.4964	0.00184532
nicotinamide riboside	88	Amino acids and Peptides	80.15	15.24	5.26066	0.00103815	1.38551	UP	2.39524	0.000881955
L-Norleucine	73	Amino acids and Peptides	7.268	2.761	2.63218	0.000130983	1.38322	UP	1.39626	0.00184532
L-Lysine	72	Amino acids and Peptides	136.6	34.71	3.93477	0.000159076	1.37165	UP	1.97628	0.00102554
Beta-Ursodeoxycholic Acid	29	Bile acids	0.009011	0.004023	2.23985	0.000159076	1.35996	UP	1.1634	0.00498721
Beta-Alanine	27	Amino acids and Peptides	0.2975	0.09741	3.05463	0.000172463	1.35596	UP	1.611	0.00199307
Mannitol	77	Amino acids and Peptides	0.7572	0.2181	3.4717	0.000195372	1.34929	UP	1.79564	0.000230791
p-Hydroxymandelic acid	93	Organic acids	0.02501	0.01193	2.09635	0.000209976	1.34329	UP	1.06788	0.00720844
Ureidosuccinic acid	102	Amino acids and Peptides	1.376	0.6749	2.03864	0.000238969	1.34107	UP	1.0276	0.005259
Sarcosine	100	Amino acids and Peptides	18.26	8.833	2.06682	0.000265359	1.33731	UP	1.04741	0.00720844
L-Valine	76	Amino acids and Peptides	18.83	6.68	2.81931	0.000290973	1.33292	UP	1.49534	0.000496058
Ortho-Hydroxyphenylacetic acid	90	Amino acids and Peptides	0.08348	0.02167	3.85236	0.000290973	1.32989	UP	1.94574	0.00720844
Arachidonic acid	26	Fatty acids	100.7	7.277	13.8364	6.60354e-06	1.3291	UP	3.79039	1.86082e-05
Isocitric acid	58	Fatty acids	0.3925	1.353	0.290089	0.000352926	1.32549	DOWN	-1.78543	0.005259
Hyodeoxycholic acid	56	Phenylpropanoids and polyketides	0.008294	0.002854	2.9064	0.000352926	1.32335	UP	1.53923	0.00670184
L-Tryptophan	75	Amino acids and Peptides	16.08	4.816	3.33934	0.000385231	1.32225	UP	1.73956	0.00178227
3-Methyloxindole	11	Indoles and derivatives	3.892	1.407	2.76551	0.00040729	1.31807	UP	1.46755	0.00141975
L-Arginine	63	Benzenoids	12.69	0.6134	20.6907	6.60354e-06	1.31156	UP	4.37091	0.000230791
Erythronic acid	44	Fatty acids	9.919	3.78	2.62446	0.000426311	1.3101	UP	1.39202	0.00720844
N-carbamoylglutamic Acid	86	Amino acids and Peptides	0.5239	0.1902	2.755	0.000426311	1.30953	UP	1.46205	0.0022851
N-acetyltryptophan	84	Amino acids and Peptides	3.437	1.447	2.37421	0.000426311	1.3018	UP	1.24745	0.00584865
Glutarylcarnitine(C5DC)	50	Organic acids	2.1	0.8572	2.44971	0.000426311	1.30109	UP	1.29261	0.00404345
S-Allylcysteine	98	Benzenoids	0.1867	0.05525	3.37815	0.000426311	1.29591	UP	1.75623	0.00199307
L-3-Phenyllactic acid	61	Carbohydrates	2.343	0.3906	5.99945	0.000426311	1.29245	UP	2.58483	0.00258932
L-Gulonolactone	66	Amino acids and Peptides	4.534	0.9147	4.95672	0.00126467	1.28413	UP	2.30938	0.000320257
4-Hydroxyphenyl-2-propionic acid	15	Phenylpropanoids and polyketides	3.509	0.6034	5.81622	0.000734922	1.28293	UP	2.54008	0.00301246
Phenyllactic acid	95	Organoheterocyclic	2.496	0.4248	5.87465	0.000513069	1.28243	UP	2.5545	0.00301246
Glycine	51	Carnitines or Acyl carnitines	232.6	68.35	3.40288	0.000513069	1.28052	UP	1.76676	0.00199307
Cortisone	35	Organic acids	0.7886	0.3467	2.27442	0.000513069	1.27939	UP	1.1855	0.00720844
5-Hydroxy-L-tryptophan	19	Indoles and derivatives	3.97	0.5873	6.75927	7.90914e-05	1.27225	UP	2.75687	0.00184532
5-Aminopentanoic acid	18	Amino acids and Peptides	169.6	58.82	2.88295	0.000612101	1.26432	UP	1.52755	0.00603881
L-Alanine	62	Organic acids	79.01	33.62	2.34982	0.00061841	1.26233	UP	1.23255	0.00184532
Oxalic acid	92	Benzenoids	3.982	1.901	2.09445	0.000713305	1.25828	UP	1.06657	0.00720844
2-Methylbenzoic acid	1	Carbohydrates	0.409	0.06201	6.59569	8.34218e-05	1.24841	UP	2.72152	0.000683157
But-2-enoic acid	31	Fatty acids	25.91	3.008	8.61596	2.55608e-05	1.24733	UP	3.10701	0.00184532
Glycylleucine	54	Amino acids and Peptides	3.933	1.283	3.06537	0.000734922	1.24555	UP	1.61606	0.00705127
N-Methyl-D-aspartic acid	87	Amino acids and Peptides	50.52	19.77	2.55571	0.000874906	1.23052	UP	1.35372	0.00466551
Glutaric acid	49	Carbohydrates	9.868	0.1592	61.9684	1.8424e-07	1.22964	UP	5.95346	0.000255176
L-Kynurenine	70	Amino acids and Peptides	1.784	0.1472	12.1236	1.16168e-05	1.22166	UP	3.59975	0.000683157
Fumaric acid	45	Carbohydrates	16.12	5.01	3.21804	0.00103815	1.21666	UP	1.68618	0.0034567
3-Nitrotyrosine	12	Amino acids and Peptides	25.58	5.673	4.50914	0.00207643	1.21361	UP	2.17285	0.000267067
Phenylpyrivic acid	96	Benzenoids	1.144	0.1403	8.15444	2.86714e-05	1.19672	UP	3.02759	0.000230791
Paroxetine	94	Organic acids	0.6077	0.02112	28.7805	3.61692e-06	1.19595	UP	4.84702	0.0019084
D-Glucose	39	Organoheterocyclic	2654	672.2	3.9479	0.00144739	1.1929	UP	1.98109	0.000267067
Medroxyprogesterone	78	Amino acids and Peptides	0.6259	0.002392	261.641	1.16362e-07	1.18251	UP	8.03144	0.00622928
Arabinonic acid	25	Carbohydrates	3.073	0.6329	4.85583	0.00156365	1.17839	UP	2.27972	0.00184532
Gluconic acid	48	Carbohydrates	13.6	5.437	2.50203	0.00170093	1.15328	UP	1.3231	0.00160299
N-alpha-Acetyl-L-lysine	85	Amino acids and Peptides	2.003	0.1474	13.5867	8.80472e-06	1.15181	UP	3.76412	0.00050285
3-Hydroxybutyric acid	7	Organic acids	18.22	5.233	3.48175	0.00191095	1.13808	UP	1.79981	0.0034567
D-Gluconolactone	38	Amino acids and Peptides	13.51	5.346	2.52676	0.00199301	1.13585	UP	1.33729	0.00178227
N-Acetylproline	83	Amino acids and Peptides	5.208	0.8696	5.98905	0.000448297	1.10277	UP	2.58233	0.00199307
Cytidine triphosphate	36	Steroids and steroid derivatives	0.4775	0.1097	4.35293	0.00242024	1.10098	UP	2.12199	0.00822871
Dehydroascorbic acid	41	Carbohydrates	0.2322	0.01661	13.9821	6.60354e-06	1.10091	UP	3.80551	0.000496058
N-Acetylleucine	82	Fatty acids	0.8756	0.08162	10.7276	1.67834e-05	1.09512	UP	3.42325	0.000206865
Docosahexaenoic acid DHA	42	Fatty acids	0.4287	0.1251	3.42661	0.002535	1.08056	UP	1.77678	0.00258932
N-Acetylglutamine	81	Benzenoids	0.9965	0.303	3.28917	0.00267325	1.06661	UP	1.71772	0.00412037
Glycochenodeoxycholic acid	52	Amino acids and Peptides	0.01218	0.008808	1.38326	0.00271209	1.06063	UP	0.468073	0.00258932
Aminolevulinic acid	24	Amino acids and Peptides	1.437	0.3085	4.65829	0.00167322	1.03574	UP	2.2198	0.005259
Eicosapentaenoic acid EPA	43	Carbohydrates	0.7445	0.1481	5.02623	0.00122772	1.03564	UP	2.32948	0.000683157
D-Xylose	40	Carbohydrates	31.79	7.187	4.42365	0.00225606	1.03538	UP	2.14524	0.00102554
L-Homocitrulline	68	Organoheterocyclic	2.471	0.2984	8.27958	2.55608e-05	1.02327	UP	3.04956	0.00154623
3-Hydroxyisovaleric acid	8	Fatty acids	0.6306	0.3867	1.63054	0.00364937	1.01154	UP	0.705348	0.00684894

## Sheet: |logFC|>2
Name	Number	Class	Periodontitis.Group	Healthy.Group	Fold.Change.(FC)	p-value	VIP	Change	logFC	padj
L-Glutamic acid	65	Amino acids and Peptides	66.58	6.38	10.4361	1.93698e-05	1.75913	UP	3.38351	2.93814e-06
L-Phenylalanine	74	Amino acids and Peptides	89.56	19.23	4.65658	0.00170093	1.72315	UP	2.21927	0.000159835
3-Indolepropionic acid	9	Indoles and derivatives	0.4253	0.06584	6.45933	0.00012889	1.71579	UP	2.69138	1.76288e-05
Tauro-omega-Muricholic Acid	101	Amino acids and Peptides	2.834	0.4791	5.91507	0.000495572	1.64176	UP	2.5644	4.92138e-05
S-Carboxymethyl-L-cysteine	99	Retinoids	16.98	1.551	10.9452	1.52337e-05	1.61508	UP	3.45223	0.000255176
Bicine	30	Organic acids	0.7991	0.1826	4.37638	0.00232819	1.57952	UP	2.12974	0.000267067
Inosine	57	Bile acids	4.2	0.9954	4.21924	0.00271209	1.57012	UP	2.07698	0.00108867
Butyric acid	32	Fatty acids	6.748	1.096	6.15953	0.000352926	1.56448	UP	2.62282	0.000289582
Alanylglutamine	23	Amino acids and Peptides	2.612	0.4453	5.86607	0.000734922	1.54258	UP	2.55239	0.000206865
5-Hydroxylysine	20	Amino acids and Peptides	168	39.89	4.2116	0.00271209	1.53121	UP	2.07437	0.000182654
2-Phenylpropionic acid	3	Benzenoids	9.93	1.844	5.38515	0.000874906	1.52012	UP	2.42899	0.000230791
Hydrocinnamic acid	55	Amino acids and Peptides	33.61	6.355	5.28839	0.00102724	1.49966	UP	2.40283	0.000230791
Olanzapine	89	Pyridines and derivatives	0.5655	0.1304	4.33491	0.00271209	1.49515	UP	2.116	0.00127245
Retinal	97	Benzenoids	7.326	1.803	4.0632	0.00315027	1.48399	UP	2.02262	0.00120811
Glucaric acid	47	Amino acids and Peptides	1.969	0.3334	5.90518	0.000513069	1.47309	UP	2.56198	0.0034567
Valeric acid	103	Bile acids	9.081	1.123	8.08941	3.27656e-05	1.45617	UP	3.01604	0.000242161
Ketoleucine	60	Organic acids	7.785	0.9329	8.34488	2.55608e-05	1.43802	UP	3.06089	0.000230791
Isomaltose	59	Nucleosides	7.057	0.5333	13.2335	1.16168e-05	1.43469	UP	3.72613	0.000822153
2-Methylvaleric acid	2	Nucleosides	4.072	0.6822	5.96798	0.00045401	1.43035	UP	2.57724	0.000755943
4-Hydroxyproline	16	Amino acids and Peptides	2.909	0.4428	6.5692	0.00012889	1.42447	UP	2.71572	0.00184532
Glycyl-glycine	53	Bile acids	7.217	1.057	6.82802	5.64254e-05	1.41715	UP	2.77147	0.000206865
2,3-Diphosphoglyceric acid	4	Fatty acids	77.75	7.028	11.0625	1.52337e-05	1.41589	UP	3.4676	0.000230791
beta-Glycerophosphoric acid	28	Glycerophospholipids	0.3788	0.009615	39.3981	6.49687e-07	1.41057	UP	5.30005	0.0022851
3-Methyl-2-oxovaleric acid	10	Organic acids	5.375	0.5844	9.19789	2.55608e-05	1.39729	UP	3.2013	0.000230791
nicotinamide riboside	88	Amino acids and Peptides	80.15	15.24	5.26066	0.00103815	1.38551	UP	2.39524	0.000881955
Arachidonic acid	26	Fatty acids	100.7	7.277	13.8364	6.60354e-06	1.3291	UP	3.79039	1.86082e-05
L-Arginine	63	Benzenoids	12.69	0.6134	20.6907	6.60354e-06	1.31156	UP	4.37091	0.000230791
L-3-Phenyllactic acid	61	Carbohydrates	2.343	0.3906	5.99945	0.000426311	1.29245	UP	2.58483	0.00258932
L-Gulonolactone	66	Amino acids and Peptides	4.534	0.9147	4.95672	0.00126467	1.28413	UP	2.30938	0.000320257
4-Hydroxyphenyl-2-propionic acid	15	Phenylpropanoids and polyketides	3.509	0.6034	5.81622	0.000734922	1.28293	UP	2.54008	0.00301246
Phenyllactic acid	95	Organoheterocyclic	2.496	0.4248	5.87465	0.000513069	1.28243	UP	2.5545	0.00301246
5-Hydroxy-L-tryptophan	19	Indoles and derivatives	3.97	0.5873	6.75927	7.90914e-05	1.27225	UP	2.75687	0.00184532
2-Methylbenzoic acid	1	Carbohydrates	0.409	0.06201	6.59569	8.34218e-05	1.24841	UP	2.72152	0.000683157
But-2-enoic acid	31	Fatty acids	25.91	3.008	8.61596	2.55608e-05	1.24733	UP	3.10701	0.00184532
Glutaric acid	49	Carbohydrates	9.868	0.1592	61.9684	1.8424e-07	1.22964	UP	5.95346	0.000255176
L-Kynurenine	70	Amino acids and Peptides	1.784	0.1472	12.1236	1.16168e-05	1.22166	UP	3.59975	0.000683157
3-Nitrotyrosine	12	Amino acids and Peptides	25.58	5.673	4.50914	0.00207643	1.21361	UP	2.17285	0.000267067
Phenylpyrivic acid	96	Benzenoids	1.144	0.1403	8.15444	2.86714e-05	1.19672	UP	3.02759	0.000230791
Paroxetine	94	Organic acids	0.6077	0.02112	28.7805	3.61692e-06	1.19595	UP	4.84702	0.0019084
Medroxyprogesterone	78	Amino acids and Peptides	0.6259	0.002392	261.641	1.16362e-07	1.18251	UP	8.03144	0.00622928
Arabinonic acid	25	Carbohydrates	3.073	0.6329	4.85583	0.00156365	1.17839	UP	2.27972	0.00184532
N-alpha-Acetyl-L-lysine	85	Amino acids and Peptides	2.003	0.1474	13.5867	8.80472e-06	1.15181	UP	3.76412	0.00050285
N-Acetylproline	83	Amino acids and Peptides	5.208	0.8696	5.98905	0.000448297	1.10277	UP	2.58233	0.00199307
Cytidine triphosphate	36	Steroids and steroid derivatives	0.4775	0.1097	4.35293	0.00242024	1.10098	UP	2.12199	0.00822871
Dehydroascorbic acid	41	Carbohydrates	0.2322	0.01661	13.9821	6.60354e-06	1.10091	UP	3.80551	0.000496058
N-Acetylleucine	82	Fatty acids	0.8756	0.08162	10.7276	1.67834e-05	1.09512	UP	3.42325	0.000206865
Aminolevulinic acid	24	Amino acids and Peptides	1.437	0.3085	4.65829	0.00167322	1.03574	UP	2.2198	0.005259
Eicosapentaenoic acid EPA	43	Carbohydrates	0.7445	0.1481	5.02623	0.00122772	1.03564	UP	2.32948	0.000683157
D-Xylose	40	Carbohydrates	31.79	7.187	4.42365	0.00225606	1.03538	UP	2.14524	0.00102554
L-Homocitrulline	68	Organoheterocyclic	2.471	0.2984	8.27958	2.55608e-05	1.02327	UP	3.04956	0.00154623
