# Supplementary material for: Transposase-Associated Variation near tnaA in Porphyromonas gingivalis Is Linked to Indole Production and Virulence-Associated Gene Expression
Source: Pathogens. 2026 Jun 9;15(6):617. doi: 10.3390/pathogens15060617 (PMC13305171; doi:10.3390/pathogens15060617)
Supplement: Supplementary file 1 [file pathogens-15-00617-s001.zip › Table S2.xlsx]

## Sheet: Sheet 1
Symbol	PLAdata.logFC	PLAdata.P.Value	PLAdata.adj.P.Val	PRJNA863881.logFC	PRJNA863881.P.Value	PRJNA863881.adj.P.Val	group
Fretibacterium	4.07242	6.02744e-29	1.18289e-27	7.16373	1.17467e-21	1.70327e-19	H-H
Flexilinea	2.60689	3.94931e-28	6.20041e-27	6.9987	3.13639e-17	9.09552e-16	H-H
Filifactor	5.24273	1.13329e-39	5.93089e-38	6.06985	3.32268e-09	1.90379e-08	H-H
Eubacterium	4.36224	1.84472e-42	1.44811e-40	6.00915	1.86778e-16	4.5138e-15	H-H
Pseudoramibacter	2.40123	1.95666e-28	3.41329e-27	5.06154	3.41369e-09	1.90379e-08	H-H
Peptostreptococcus	2.74064	3.64304e-23	3.36445e-22	4.26829	1.39831e-06	5.06889e-06	H-H
Stomatobaculum	2.90418	3.85466e-29	8.64544e-28	4.1477	1.47057e-11	1.52309e-10	H-H
Tannerella	2.12643	1.328e-16	7.44631e-16	4.06052	1.73691e-12	2.51852e-11	H-H
Parvimonas	3.06876	3.93412e-25	5.14714e-24	3.55716	2.26763e-08	1.02752e-07	H-H
Mogibacterium	2.43919	2.53313e-22	2.20945e-21	3.48269	5.41764e-12	6.54631e-11	H-H
Bulleidia	1.28075	8.5587e-09	2.58407e-08	3.40437	1.80996e-05	5.4676e-05	H-H
Porphyromonas	3.28209	6.45341e-24	6.75456e-23	3.39979	4.27818e-09	2.21549e-08	H-H
Phocaeicola	3.51174	1.46924e-21	1.15335e-20	3.11813	4.69906e-05	0.000124293	H-H
Slackia	1.78794	3.31414e-15	1.67845e-14	2.98593	4.02123e-09	2.15955e-08	H-H
Olsenella	2.5107	2.08648e-18	1.31031e-17	2.87624	1.32642e-05	4.09214e-05	H-H
Johnsonella	-0.35303	0.188484	0.194684	2.75786	0.00239286	0.00394278	L-H
SR1_genera_incertae_sedis	-0.318597	0.40827	0.413538	2.4192	0.000707109	0.00133157	L-H
Peptoanaerobacter	3.76069	1.32695e-30	3.47218e-29	2.33513	0.000583011	0.00115804	H-H
Solobacterium	2.08369	4.44244e-14	2.11352e-13	2.33438	0.000499247	0.00100543	H-H
Lancefieldella	2.84072	1.89315e-19	1.29228e-18	2.22751	0.00135728	0.0024297	H-H
Alloprevotella	3.73172	4.08117e-24	4.57674e-23	2.16636	0.00996945	0.0141723	H-H
Shuttleworthia	2.26763	5.96955e-16	3.23179e-15	2.09113	0.000694817	0.00132564	H-H
Selenomonas	-0.99205	1.12894e-06	2.68552e-06	1.96575	4.30313e-05	0.000119991	L-H
Catonella	2.52553	3.13655e-24	3.78799e-23	1.90985	0.0016962	0.00292796	H-H
Pyramidobacter	4.34916	1.2645e-47	1.98527e-45	1.83795	0.00500251	0.00779961	H-H
Prevotella	3.13876	1.22345e-23	1.20051e-22	1.8133	0.000954486	0.00177437	H-H
Peptostreptococcaceae_incertae_sedis	1.40192	9.42593e-10	3.08307e-09	1.75775	0.00936165	0.0138443	H-H
Howardella	0.606113	9.58042e-06	1.60013e-05	1.73249	0.000469587	0.000986814	H-H
Fusobacterium	1.53337	1.11652e-17	6.49233e-17	1.64776	4.93595e-07	1.93436e-06	H-H
Saccharibacteria_genera_incertae_sedis	-0.254143	0.362145	0.3692	1.55122	0.00266415	0.00434047	L-H
Oribacterium	2.69447	1.32321e-21	1.09339e-20	1.52917	0.0098586	0.0141534	H-H
Peptidiphaga	-3.18807	1.48221e-11	5.96684e-11	1.48031	0.040129	0.0519528	L-H
Odoribacter	4.61978	4.24025e-20	3.026e-19	0.916268	0.136693	0.157305	H-H
Wolinella	3.82098	1.01642e-31	3.19157e-30	0.856206	0.0595919	0.0744898	H-H
Lachnoanaerobaculum	0.00660275	0.970197	0.970197	0.825235	0.100785	0.117984	H-H
Segatella	1.79942	4.81232e-11	1.75706e-10	0.530515	0.380967	0.41224	H-H
Aminipila	1.83072	4.69892e-11	1.7565e-10	0.438824	0.204696	0.230031	H-H
Scardovia	2.30938	3.78874e-18	2.28781e-17	0.428364	0.400288	0.429939	H-H
Bacteroides	1.25675	9.21947e-06	1.55641e-05	0.419874	0.531317	0.550293	H-H
Hoylesella	0.324631	0.150758	0.156748	0.383988	0.519733	0.542168	H-H
Cryptobacterium	1.40919	1.95952e-10	6.83655e-10	0.377588	0.206235	0.230031	H-H
Bifidobacterium	-1.61409	3.37276e-07	8.6807e-07	0.324247	0.562753	0.578718	L-H
Campylobacter	0.931809	3.39292e-06	7.39845e-06	0.233407	0.575121	0.587271	H-H
Schaalia	-2.23837	1.20923e-13	5.27359e-13	0.197375	0.66117	0.670417	L-H
Hominimerdicola	-0.388333	0.010056	0.0108882	-0.215444	0.30457	0.33205	L-L
Roseburia	-1.66662	7.67808e-07	1.85455e-06	-0.275058	0.20121	0.227933	L-L
Dorea	-2.40153	3.45287e-11	1.35525e-10	-0.277198	0.0781464	0.0936465	L-L
Mediterraneibacter	-2.0411	8.05548e-12	3.32819e-11	-0.316349	0.0799435	0.0950148	L-L
Fusicatenibacter	-1.28819	1.10869e-05	1.81316e-05	-0.343914	0.0702257	0.084856	L-L
Leptotrichia	-0.546781	0.0045413	0.00509274	-0.35565	0.488897	0.513696	L-L
Coprococcus	-0.813155	7.56648e-06	1.33476e-05	-0.50538	0.00302965	0.00482746	L-L
Streptophyta	-2.56909	2.69238e-08	7.54828e-08	-0.553698	0.00279928	0.00450995	L-L
Ruminococcoides	-0.57922	0.000514568	0.000646298	-0.562846	0.00520749	0.00803283	L-L
Blautia	-1.61411	4.9905e-05	7.1228e-05	-0.59895	0.0181614	0.0246113	L-L
Vescimonas	-1.03103	1.23436e-05	1.9775e-05	-0.692041	0.00213755	0.00360402	L-L
Oscillibacter	-1.36902	4.94916e-09	1.52357e-08	-0.727659	0.00038992	0.000856642	L-L
Agathobacter	-0.849366	0.00488058	0.0053584	-0.807313	0.00327084	0.00515513	L-L
Cutibacterium	-1.41049	1.21354e-06	2.84367e-06	-0.871396	0.000207274	0.000477058	L-L
Akkermansia	-1.3209	0.000103992	0.000141971	-0.963891	0.00147101	0.00260117	L-L
Sphingomonas	-7.06005	1.35339e-26	1.93166e-25	-0.966562	0.0131775	0.0183725	L-L
Arachnia	-2.88283	1.62708e-13	6.90408e-13	-1.05337	0.045796	0.0577428	L-L
Alistipes	-1.35729	4.16984e-06	8.40544e-06	-1.14114	0.000109503	0.000256095	L-L
Streptococcus	-1.27117	2.89504e-10	9.8809e-10	-1.39257	4.66364e-05	0.000124293	L-L
Faecalibacterium	-1.21191	0.000501677	0.000635188	-1.39403	0.00106172	0.00194872	L-L
Clostridiumsensustricto	-1.53083	1.9553e-07	5.11636e-07	-1.43713	0.0619163	0.0767339	L-L
Actinomyces	-3.00914	4.64905e-14	2.14677e-13	-1.45855	0.00048867	0.000997989	L-L
Gemmiger	-0.914434	0.000611775	0.000756289	-1.49331	9.33747e-05	0.000221956	L-L
Parabacteroides	-2.20396	1.93231e-14	9.48041e-14	-1.50684	0.00060993	0.0011792	L-L
Corynebacterium	-2.6818	1.68043e-10	5.99609e-10	-1.571	0.00961012	0.0139347	L-L
Cardiobacterium	-2.28925	2.39091e-20	1.78749e-19	-1.62924	0.0142073	0.0196197	L-L
Anaerotignum	-1.22976	3.66641e-07	9.13694e-07	-1.7606	5.40485e-05	0.000132884	L-L
Capnocytophaga	-0.880444	6.35055e-05	8.9701e-05	-1.80291	0.00183058	0.00312276	L-L
Pseudoleptotrichia	-0.742702	0.0223362	0.0235355	-1.86853	0.011826	0.0166483	L-L
Rothia	-1.83281	1.4674e-05	2.30381e-05	-2.09933	0.000300849	0.000681611	L-L
Kingella	-0.321611	0.0223059	0.0235355	-2.83154	2.2649e-05	6.56821e-05	L-L
Neisseria	-0.92932	0.000191087	0.000252107	-3.23584	4.71458e-05	0.000124293	L-L
Lautropia	-0.757683	0.000816933	0.000986604	-3.33228	8.57193e-06	2.76207e-05	L-L
Paracoccus	-0.701569	4.51224e-05	6.62076e-05	-4.78428	2.4302e-19	1.1746e-17	L-L
