# Supplementary material for: Transposase-Associated Variation near tnaA in Porphyromonas gingivalis Is Linked to Indole Production and Virulence-Associated Gene Expression
Source: Pathogens. 2026 Jun 9;15(6):617. doi: 10.3390/pathogens15060617 (PMC13305171; doi:10.3390/pathogens15060617)
Supplement: Supplementary file 1 [file pathogens-15-00617-s001.zip › Table S3.xlsx]

## Sheet: Sheet1
Samples	contigs	Genome statistics							annotation summary
		Genome size	Contigs/replicons	GC	N50	N90	N ratio	coding density	tRNAs	tmRNAs	rRNAs	ncRNAs	ncRNA regions	CRISPR arrays	CDSs	hypotheticals	pseudogenes	sORFs	gaps	oriCs/oriVs	oriTs
11A	89	2,304,118 bp	89	0.484	41804	13993	0.002	0.862	47	1	3	5	8	3	1936	186	10	0	53	1	0
13_1	68	2,341,110 bp	68	0.483	66554	21316	0.001	0.865	46	1	3	5	8	6	1989	210	14	0	38	1	0
1436	110	2,331,307 bp	110	0.483	34325	13051	0	0.858	47	1	3	4	8	1	2005	214	11	0	0	1	0
1439	87	2,253,658 bp	87	0.484	43390	14900	0	0.858	47	1	4	4	8	4	1909	207	10	0	0	1	0
15_9	68	2,252,483 bp	68	0.484	58437	16866	0.001	0.865	47	1	4	4	8	5	1895	192	17	0	49	1	0
222	90	2,333,098 bp	90	0.484	49404	14517	0	0.858	47	1	3	4	8	3	1992	200	7	0	0	1	0
3_3	72	2,312,663 bp	72	0.483	59758	16731	0.001	0.864	47	1	4	4	9	5	1935	196	15	0	39	1	0
381	1	2,378,872 bp	1	0.484	2378872	2378872	0	0.869	53	1	12	4	8	3	1992	183	14	0	0	0	0
381OKJP	127	2,325,530 bp	127	0.485	44243	14185	0	0.853	48	1	7	5	8	3	1976	220	16	0	0	1	0
3A1	56	2,343,280 bp	56	0.483	88521	23435	0	0.865	47	1	3	4	8	6	2002	219	7	0	0	1	0
7BTORR	72	2,248,982 bp	72	0.484	58572	16311	0.003	0.866	47	1	3	4	8	3	1888	170	9	0	33	1	0
84_3	50	2,325,183 bp	50	0.483	87888	25738	0.002	0.862	47	1	3	4	8	2	1980	203	17	0	35	1	0
A7436_C	1	2,392,749 bp	1	0.483	2392749	2392749	0	0.872	53	1	12	4	8	5	2053	195	29	0	0	0	0
A7436	1	2,367,029 bp	1	0.483	2367029	2367029	0	0.872	53	1	12	4	8	5	2017	189	22	0	0	0	0
A7A1_28_1	1	2,249,024 bp	1	0.486	2249024	2249024	0	0.873	53	1	12	4	8	4	1920	193	26	0	0	0	0
A7A1_28_2	22	2,222,676 bp	22	0.486	170621	69886	0	0.873	47	1	3	4	8	4	1884	180	18	0	25	1	0
AFR5B1	88	2,290,524 bp	88	0.486	42185	13929	0.001	0.864	47	1	2	5	8	2	1925	214	15	0	38	1	0
AJW4	1	2,372,492 bp	1	0.483	2372492	2372492	0	0.87	53	1	12	4	8	2	2013	190	15	0	0	0	0
Ando	112	2,229,994 bp	112	0.485	55724	19979	0.001	0.859	47	1	4	4	8	2	1877	193	21	0	61	1	0
ATCC_33277_1	1	2,354,886 bp	1	0.484	2354886	2354886	0	0.868	53	1	12	4	8	3	1957	169	11	0	0	0	0
ATCC_33277_2	1	2,379,874 bp	1	0.484	2379874	2379874	0	0.869	53	1	12	4	8	3	1985	174	11	0	0	0	0
ATCC_49417_1	77	2,424,225 bp	77	0.483	57274	16199	0.004	0.858	47	1	3	4	8	3	2105	286	15	0	76	1	0
ATCC_49417_2	3	2,521,436 bp	3	0.483	2471680	2471680	0	0.868	54	1	12	4	8	3	2156	232	14	0	0	1	0
ATCC_49417	1	2,521,435 bp	1	0.483	2521435	2521435	0	0.869	54	1	12	4	8	3	2159	233	15	0	0	0	0
B158	85	2,265,994 bp	85	0.483	51392	13779	0	0.861	47	1	6	4	8	3	1894	179	6	0	0	1	0
B42	89	2,282,399 bp	89	0.484	42113	16070	0	0.86	46	1	3	4	8	4	1950	199	13	0	1	1	0
Bg4	11	2,424,801 bp	11	0.485	1684420	735634	0	0.87	54	1	12	4	8	3	2068	210	12	0	0	1	0
CP3	118	2,251,246 bp	118	0.485	37600	14690	0	0.856	47	1	3	3	8	3	1892	193	9	0	0	1	0
D83T3	134	2,440,602 bp	134	0.483	33563	9958	0	0.856	47	1	5	4	8	3	2116	241	15	0	0	1	0
DRR247343	118	2,212,059 bp	118	0.488	32618	8496	0	0.869	41	1	0	5	9	1	1885	206	11	0	0	1	0
DSM_20709	2	2,396,576 bp	5	0.483	1325372	1017763	0	0.87	53	1	12	4	8	3	1992	176	10	0	0	1	0
EM3	115	2,332,868 bp	115	0.485	33606	11771	0	0.857	48	1	2	4	8	5	2010	225	10	0	0	1	0
ERR10083873	262	1,127,360 bp	262	0.509	4347	2841	0	0.869	7	0	1	2	2	1	970	194	9	0	0	1	0
ERR10228831	82	2,148,165 bp	82	0.487	44195	12420	0	0.865	44	1	0	3	8	4	1799	200	15	0	0	1	0
ERR2764965	242	1,183,133 bp	242	0.503	5127	3121	0	0.85	12	0	1	2	2	0	1001	160	3	0	0	0	0
ERR9530650	236	1,684,954 bp	236	0.496	8251	3952	0	0.848	28	1	0	2	6	2	1438	194	17	0	0	1	0
F0185	113	2,246,368 bp	113	0.485	37728	11080	0.003	0.877	45	1	3	4	8	10	1898	185	5	0	61	1	0
F0566	192	2,306,092 bp	192	0.484	23900	5810	0.002	0.858	45	1	3	4	8	5	1937	211	7	0	51	1	0
F0568	154	2,334,744 bp	154	0.484	32910	7181	0.003	0.863	47	1	3	4	8	7	1989	213	12	0	65	1	0
F0569	111	2,249,227 bp	111	0.484	41649	11844	0.003	0.871	46	1	3	4	8	18	1887	196	12	0	72	1	0
F0570	117	2,282,791 bp	117	0.485	40863	10858	0.002	0.869	46	1	3	4	8	3	1951	209	9	0	44	1	0
GMU202011	1	2,375,739 bp	1	0.484	2375739	2375739	0	0.874	53	1	12	3	8	4	1992	213	15	0	0	0	0
grey_1	119	2,358,334 bp	119	0.482	33606	10217	0	0.869	47	1	4	4	9	6	2005	224	15	0	15	1	0
grey	1	2,515,721 bp	1	0.48	2515721	2515721	0	0.873	53	1	12	4	8	5	2144	231	15	0	0	0	0
H3	165	2,311,066 bp	165	0.484	39176	11925	0	0.854	45	1	3	4	8	2	1951	210	13	0	0	1	0
HG1691old	1	2,621,167 bp	1	0.479	2621167	2621167	0	0.873	54	1	12	4	8	2	2259	224	16	0	0	0	0
HG66	1	2,441,780 bp	1	0.481	2441780	2441780	0	0.87	53	1	12	5	8	3	2048	202	11	0	1	1	0
JKG10	112	2,366,674 bp	112	0.482	37506	11491	0	0.855	47	1	3	4	8	5	2050	240	12	0	0	1	0
JKG9	97	2,382,938 bp	97	0.484	36654	13707	0	0.859	51	1	9	4	8	5	2029	223	15	0	0	1	0
KCOM_2796	1	2,476,166 bp	1	0.481	2476166	2476166	0	0.871	53	1	12	5	8	2	2099	200	22	0	0	1	0
KCOM_2797	44	2,394,377 bp	44	0.484	140918	68379	0.007	0.871	48	1	3	4	8	3	2036	252	22	0	35	1	0
KCOM_2798	1	2,410,673 bp	1	0.483	2410673	2410673	0	0.87	53	1	12	4	8	3	2073	207	15	0	0	1	0
KCOM_2799	1	2,469,365 bp	1	0.484	2469365	2469365	0	0.87	53	1	12	4	8	3	2115	254	22	0	0	1	0
KCOM_2800	1	2,254,720 bp	1	0.484	2254720	2254720	0	0.871	53	1	12	3	8	4	1882	184	8	0	0	1	0
KCOM_2801	1	2,478,317 bp	1	0.483	2478317	2478317	0	0.872	53	1	12	4	8	2	2138	225	18	0	0	1	0
KCOM_2802	1	2,374,087 bp	1	0.485	2374087	2374087	0	0.869	54	1	12	4	8	5	2010	216	12	0	0	1	0
KCOM_2803	1	2,353,912 bp	1	0.484	2353912	2353912	0	0.872	53	1	12	3	8	4	2003	214	11	0	0	1	0
KCOM_2804	1	2,463,791 bp	1	0.482	2463791	2463791	0	0.872	53	1	12	5	8	4	2091	179	16	0	0	1	0
KCOM_2805	1	2,482,917 bp	1	0.482	2482917	2482917	0	0.873	53	1	12	5	8	5	2103	183	15	0	0	1	0
KCOM_3001	1	2,353,520 bp	1	0.484	2353520	2353520	0	0.871	53	1	12	5	8	4	1961	176	14	0	0	1	0
KCOM_3131	1	2,359,159 bp	1	0.482	2359159	2359159	0	0.872	53	1	12	3	8	4	1982	204	9	0	0	1	0
Kyudai_3	116	2,424,555 bp	116	0.486	36180	11448	0	0.863	48	1	7	4	8	3	2091	245	18	0	0	1	0
Kyudai_4	107	2,247,019 bp	107	0.486	44629	11747	0	0.856	48	1	9	3	8	3	1906	206	12	0	0	1	0
LyEC01	1	2,408,275 bp	1	0.483	2408275	2408275	0	0.869	51	1	10	4	8	4	2023	183	10	0	0	0	0
LyEC02	1	2,406,591 bp	1	0.483	2406591	2406591	0	0.869	51	1	10	4	8	5	2024	185	10	0	0	0	0
LyG_1	1	2,411,440 bp	1	0.483	2411440	2411440	0	0.868	53	1	12	4	8	4	2075	202	25	0	0	0	0
LyG_2	1	2,411,481 bp	1	0.483	2411481	2411481	0	0.869	53	1	12	4	8	3	2079	202	24	0	0	0	0
MP4_504	92	2,373,453 bp	92	0.483	57689	15166	0	0.858	47	1	3	4	9	3	2040	218	14	0	0	1	0
NBRC_115148	64	2,298,677 bp	64	0.486	59356	18756	0	0.862	48	1	3	4	8	5	1957	199	18	0	0	1	0
NBRC_115149	62	2,373,846 bp	62	0.483	63658	22086	0	0.87	47	1	7	4	8	3	2030	230	10	0	0	1	0
NBRC_115150	72	2,226,647 bp	72	0.484	86625	14808	0	0.86	47	1	3	4	8	4	1854	176	10	0	0	1	0
NBRC_115151	74	2,311,741 bp	74	0.483	55767	16051	0	0.864	47	1	6	4	8	6	1959	206	14	0	0	1	0
SJD11	156	2,298,088 bp	156	0.484	32898	8773	0	0.866	55	1	4	3	8	4	1959	237	18	0	2	1	0
SJD12	146	2,264,936 bp	146	0.484	27235	8432	0	0.867	50	1	3	4	8	4	1936	196	11	0	2	1	0
SJD2	117	2,329,548 bp	117	0.484	37197	12398	0	0.861	47	1	3	5	8	3	2026	260	15	0	23	1	0
SJD4	147	2,249,706 bp	147	0.484	28023	7560	0	0.868	46	1	3	4	8	7	1890	189	8	0	2	1	0
SJD5	194	2,275,493 bp	194	0.485	20260	6330	0	0.866	45	1	3	4	8	3	1961	234	10	0	0	1	0
SRR1044017	284	1,747,896 bp	284	0.494	7024	3291	0	0.849	27	1	0	3	4	1	1516	236	17	0	0	1	0
SRR13061537	105	2,001,400 bp	105	0.49	27491	9720	0	0.869	43	1	0	3	8	2	1682	158	9	0	0	1	0
SRR15001306	82	2,049,213 bp	82	0.488	39103	11908	0	0.868	43	1	0	3	8	1	1709	170	12	0	0	1	0
SRR15839757	73	2,007,747 bp	73	0.488	40052	13182	0	0.866	40	1	0	2	7	3	1673	155	8	0	0	1	0
SRR17738114	112	2,113,641 bp	112	0.49	33230	8736	0	0.871	43	1	5	3	7	4	1773	182	10	0	0	1	0
SRR1795020	291	1,560,265 bp	291	0.499	5798	3076	0	0.841	24	1	1	2	4	1	1386	271	14	0	0	1	0
SRR23388462	65	2,158,917 bp	65	0.486	55760	14188	0	0.869	41	1	0	4	8	3	1818	161	16	0	0	1	0
SRR25048853	141	2,122,350 bp	141	0.489	22014	7295	0	0.869	45	1	9	3	8	2	1761	144	7	0	0	1	0
SRR27033631	73	2,055,981 bp	73	0.487	49583	14252	0	0.87	42	0	0	3	8	3	1731	162	15	0	0	1	0
SRR8786260	169	2,069,406 bp	169	0.488	16944	5669	0	0.865	39	1	0	3	8	3	1725	171	4	0	0	1	0
SRR9217400_1	71	2,069,690 bp	71	0.487	43371	14343	0	0.865	45	1	2	3	6	2	1725	165	11	0	0	1	0
SRR9217400_2	73	2,180,850 bp	73	0.487	43371	14343	0	0.867	46	1	2	3	8	2	1833	188	12	0	0	1	0
SRR9685004	112	2,134,928 bp	112	0.487	28439	8752	0	0.868	44	1	0	3	8	2	1821	217	13	0	0	1	0
SU60	53	2,257,351 bp	53	0.485	62616	24941	0.002	0.865	45	1	3	4	8	3	1916	210	13	0	31	1	0
TDC_60_1	1	2,334,880 bp	1	0.484	2334880	2334880	0	0.871	53	1	12	4	8	3	1961	182	22	0	0	0	0
TDC_60_2	1	2,339,898 bp	1	0.483	2339898	2339898	0	0.871	53	1	12	4	8	4	1960	179	22	0	1	0	0
TV14	113	2,395,514 bp	113	0.482	53426	12002	0	0.856	45	1	11	4	8	4	2067	234	12	0	0	1	0
UBA8864	70	1,783,976 bp	70	0.492	35312	12156	0.001	0.874	37	1	0	3	7	2	1465	116	5	0	19	1	0
W4087	114	2,216,597 bp	114	0.485	37287	9427	0.002	0.867	47	1	3	4	8	4	1867	181	12	0	40	1	0
W50_2	104	2,242,062 bp	104	0.483	33147	9377	0	0.856	48	1	3	4	8	4	1891	203	10	0	2	1	0
W50_BE1	1	2,333,418 bp	1	0.483	2333418	2333418	0	0.868	53	1	12	4	8	5	1987	193	23	0	0	0	0
W50_BR1	1	2,332,345 bp	1	0.483	2332345	2332345	0	0.87	53	1	12	4	8	5	1988	193	23	0	0	0	0
W50	1	2,345,841 bp	1	0.483	2345841	2345841	0	0.868	53	1	12	4	8	5	1996	195	23	0	0	0	0
W83_1	1	2,343,999 bp	1	0.483	2343999	2343999	0	0.869	53	1	12	4	8	4	1996	194	24	0	0	0	0
W83_2	1	2,343,476 bp	1	0.483	2343476	2343476	0	0.868	53	1	12	4	8	4	1995	195	24	0	0	0	0
WW2096	116	2,333,958 bp	116	0.484	48508	14014	0	0.856	47	1	3	4	8	2	1987	215	14	0	0	1	0
WW2842	95	2,250,271 bp	95	0.486	95628	27921	0	0.859	47	1	6	3	8	4	1877	170	13	0	0	1	0
WW2866	123	2,314,500 bp	123	0.485	43452	13184	0	0.847	47	1	3	4	8	2	1965	248	14	0	0	1	0
WW2881	484	2,478,925 bp	484	0.482	23002	4690	0	0.812	47	1	6	5	8	6	2124	339	21	0	0	1	0
WW2885	196	2,402,406 bp	196	0.485	36927	7246	0	0.839	48	1	7	4	8	3	2047	263	12	0	0	1	0
WW2903	115	2,377,665 bp	115	0.483	59779	13991	0	0.861	47	1	6	4	9	3	2030	217	13	0	0	1	0
WW2931	103	2,319,756 bp	103	0.484	51669	17688	0	0.86	47	1	6	4	8	2	2007	226	19	0	0	1	0
WW2952	162	2,314,846 bp	162	0.485	45969	9537	0	0.846	51	1	5	4	8	3	1971	228	13	0	0	1	0
WW3039	132	2,334,097 bp	132	0.483	56032	15350	0	0.853	47	1	6	3	8	3	1985	209	11	0	0	1	0
WW3040	122	2,218,119 bp	122	0.485	54758	16329	0	0.854	47	1	3	3	8	3	1866	227	8	0	0	1	0
WW5019	149	2,307,097 bp	149	0.485	76761	16899	0	0.849	47	1	7	4	8	4	1933	209	12	0	0	1	0
WW5127	119	2,367,137 bp	119	0.482	74548	16003	0	0.852	47	1	6	5	8	2	2016	226	12	0	0	1	0
yellow_1	1	2,515,718 bp	1	0.48	2515718	2515718	0	0.874	53	1	12	4	8	6	2141	228	13	0	0	0	0
yellow_2	104	2,376,358 bp	104	0.482	40413	11238	0	0.865	47	1	3	4	9	4	2012	223	15	0	13	1	0
WW3102	149	2,293,608 bp	149	0.485	59368	15939	0	0.852	47	1	5	4	8	3	1923	187	12	0	0	2	0
JCVI_SC001	1	2,426,396 bp	1	0.483	2426396	2426396	0.012	0.859	44	1	3	4	9	2	2064	290	20	0	282	1	0
