# Supplementary material for: Transposase-Associated Variation near tnaA in Porphyromonas gingivalis Is Linked to Indole Production and Virulence-Associated Gene Expression
Source: Pathogens. 2026 Jun 9;15(6):617. doi: 10.3390/pathogens15060617 (PMC13305171; doi:10.3390/pathogens15060617)
Supplement: Supplementary file 1 [file pathogens-15-00617-s001.zip › Table S4.xlsx]

## Sheet: Sheet1
Summary of Previous Studies on High-virulence Strains W83, W50 and A7436
Title	Main conclusion	DOI
Comparative analysis of Porphyromonas gingivalis A7436 and ATCC 33277 strains reveals differences in the expression of heme acquisition systems	Porphyromonas gingivalis strains exhibit different phenotypes in vitro, different virulence potential in animal models, and different associations with human diseases, with strains classified as virulent/more virulent (e.g., A7436 and W83) or as less virulent/avirulent (e.g., ATCC 33277).	DOI: 10.1128/spectrum.02865-23
Porphyromonas gingivalis laboratory strains and clinical isolates exhibit different distribution of cell surface and secreted gingipains	P. gingivalis W50 exhibit higher levels of proteinase activity than strains ATCC 33277, and W50 are more invasive than ATCC 33277 in murine and rat models.	DOI: 10.1080/20002297.2020.1858001
Oral dysbiosis induced by Porphyromonas gingivalis is strain-dependent in mice	Although described as highly pathogenic, P. gingivalis TDC60 had weaker consequences than W83.	DOI: 10.1080/20002297.2020.1832837
Divergence of the systemic immune response following oral infection with distinct strains of Porphyromonas gingivalis	Strains W50 and W83 were shown to induce alveolar bone loss, whereas the A7A1-28 strain did not significantly promote bone resorption in mice. Splenocytes derived from mice infected with strains W50 and W83 induced expression of high levels of interleukin-4 (IL-4) but A7A1-28 stimulated increased IL-10.	DOI: 10.1111/omi.12001
