# Supplementary material for: Transposase-Associated Variation near tnaA in Porphyromonas gingivalis Is Linked to Indole Production and Virulence-Associated Gene Expression
Source: Pathogens. 2026 Jun 9;15(6):617. doi: 10.3390/pathogens15060617 (PMC13305171; doi:10.3390/pathogens15060617)
Supplement: Supplementary file 1 [file pathogens-15-00617-s001.zip › Table S6.xlsx]

## Sheet: Sheet1
Table S6 Key resources used in this study.
REAGENT or RESOURCE	SOURCE	IDENTIFIER
Primers for Real-time PCR
tnaA-Fs	BGI	5’-CGAGCAGTGGATCAAGGAAGCC-3’
tnaA-Rs	BGI	5’-CTCTCATCGCCGAGCATCATGG-3’
kgp-Fs	BGI	5’-GCTTGATGCTCCGACTACTC-3’
kgp-Rs	BGI	5’-GCACAGCAATCAACTTCCTAAC-3’
rgpA-Fs	BGI	5’-CTACCAGCCCGTTTCCAACTT-3’
rgpA-Rs	BGI	5’-AACCAATTCTCGTATGCCATCCA-3’
ISPg1-Fs	BGI	5’-TGCAGACGCACTCCTTTCAA-3’
ISPg1-Rs	BGI	5’-GGCATTTTGTCGCTTCGTGT-3’
16S rRNA-Fs	BGI	5’-AGGAACTCCGATTGCGAAGG-3’
16S rRNA-Rs	BGI	5’-TCGTTTACTGCGTGGACTACC-3’
Chemicals, critical commercial assays and others
Indole	YuanYe Bio-Technology Co., Ltd	Cat#S24353
Lysozyme	Solarbio	Cat#L1080
AG RNAex Pro RNA Reagent	Accurate Biotechnology Co., Ltd	Cat#AG21102
Evo M-MLV RT Mix Kit	Accurate Biotechnology Co., Ltd	Cat#AG11728
Pro Taq HS Premix Probe qPCR Kit	Accurate Biotechnology Co., Ltd	Cat#AG11730
