# Supplementary material for: Transposase-Associated Variation near tnaA in Porphyromonas gingivalis Is Linked to Indole Production and Virulence-Associated Gene Expression
Source: Pathogens. 2026 Jun 9;15(6):617. doi: 10.3390/pathogens15060617 (PMC13305171; doi:10.3390/pathogens15060617)
Supplement: Supplementary file 1 [file pathogens-15-00617-s001.zip › Table S7.xlsx]

## Sheet: Sheet 1
query	seed_ortholog	evalue	score	eggNOG_OGs	max_annot_lvl	COG_category	Description	Preferred_name	GOs	EC	KEGG_ko	KEGG_Pathway	KEGG_Module	KEGG_Reaction	KEGG_rclass	BRITE	KEGG_TC	CAZy	BiGG_Reaction	PFAMs	gene_name
EMNIEE_00938	242619.PG_0184	1.7e-259	711.0	COG3039@1|root,COG3039@2|Bacteria,4NPH8@976|Bacteroidetes,2G2I4@200643|Bacteroidia	976|Bacteroidetes	L	Transposase domain (DUF772)	-	-	-	-	-	-	-	-	-	-	-	-	DDE_Tnp_1,DUF772	group_5344
HIGHBI_00845	28115.HR11_00075	0.0	879.0	2CI0Q@1|root,2Z86V@2|Bacteria,4NEAY@976|Bacteroidetes,2FN31@200643|Bacteroidia,22WVF@171551|Porphyromonadaceae	976|Bacteroidetes	S	Protein of unknown function (DUF4099)	-	-	-	-	-	-	-	-	-	-	-	-	DUF3945,DUF4099	group_268
JICNJJ_00018	242619.PG_0019	2.15e-281	768.0	COG3385@1|root,COG3385@2|Bacteria,4NJC6@976|Bacteroidetes,2G2FW@200643|Bacteroidia,231WH@171551|Porphyromonadaceae	976|Bacteroidetes	L	Domain of unknown function (DUF4372)	-	-	-	-	-	-	-	-	-	-	-	-	DDE_Tnp_1,DUF4372	group_5235
JICNJJ_00050	242619.PG_0184	1.74e-177	499.0	COG3039@1|root,COG3039@2|Bacteria,4NPH8@976|Bacteroidetes,2G2I4@200643|Bacteroidia	976|Bacteroidetes	L	Transposase domain (DUF772)	-	-	-	-	-	-	-	-	-	-	-	-	DDE_Tnp_1,DUF772	group_5433
JICNJJ_00107	242619.PG_0109	4.36e-283	775.0	2DDEM@1|root,2ZHR4@2|Bacteria	2|Bacteria	S	O-Antigen ligase	-	-	-	-	-	-	-	-	-	-	-	-	Wzy_C	group_2660
JICNJJ_00108	242619.PG_0110	1.83e-260	712.0	COG0438@1|root,COG0438@2|Bacteria,4NNF0@976|Bacteroidetes,2FS1U@200643|Bacteroidia	976|Bacteroidetes	M	group 1 family protein	-	-	-	-	-	-	-	-	-	-	-	-	Glycos_transf_1	group_2661
JICNJJ_00109	242619.PG_0111	1.08e-307	838.0	COG1541@1|root,COG1541@2|Bacteria	2|Bacteria	H	phenylacetate-CoA ligase activity	-	-	6.2.1.30	ko:K01912	ko00360,ko01120,ko05111,map00360,map01120,map05111	-	R02539	RC00004,RC00014	ko00000,ko00001,ko01000	-	-	-	AMP-binding	paaK
JICNJJ_00110	435590.BVU_2243	3.16e-95	289.0	COG4874@1|root,COG4874@2|Bacteria,4NFG3@976|Bacteroidetes,2FR2T@200643|Bacteroidia,4ATQ3@815|Bacteroidaceae	976|Bacteroidetes	S	Amidinotransferase	-	-	-	-	-	-	-	-	-	-	-	-	Amidinotransf	Arginine N-succinyltransferase
JICNJJ_00111	242619.PG_0113	8.03e-204	563.0	COG2746@1|root,COG2746@2|Bacteria,4PBU4@976|Bacteroidetes,2FZI3@200643|Bacteroidia	976|Bacteroidetes	V	Aminoglycoside 3-N-acetyltransferase	-	-	2.3.1.81	ko:K00662	-	-	-	-	ko00000,ko01000,ko01504	-	-	-	Antibiotic_NAT	yokD
JICNJJ_00336	242619.PG_0177	6.15e-281	767.0	COG3385@1|root,COG3385@2|Bacteria,4NJC6@976|Bacteroidetes,2G2FW@200643|Bacteroidia,231WH@171551|Porphyromonadaceae	976|Bacteroidetes	L	Domain of unknown function (DUF4372)	-	-	-	-	-	-	-	-	-	-	-	-	DDE_Tnp_1,DUF4372	group_5236
JICNJJ_00345	242619.PG_0009	5.6e-81	240.0	COG2963@1|root,COG2963@2|Bacteria,4NZ21@976|Bacteroidetes,2FTK9@200643|Bacteroidia	976|Bacteroidetes	L	COG2963 Transposase and inactivated derivatives	-	-	-	ko:K07483	-	-	-	-	ko00000	-	-	-	HTH_Tnp_1	group_5513
JICNJJ_00346	242619.PG_1644	1.85e-191	533.0	COG2801@1|root,COG2801@2|Bacteria,4NKGS@976|Bacteroidetes,2FRAQ@200643|Bacteroidia,22YVN@171551|Porphyromonadaceae	976|Bacteroidetes	L	PFAM Integrase core domain	-	-	-	-	-	-	-	-	-	-	-	-	rve,rve_3	group_157
JICNJJ_00465	203275.BFO_3125	2.22e-127	368.0	COG3039@1|root,COG3039@2|Bacteria,4NGY9@976|Bacteroidetes,2FM32@200643|Bacteroidia,22ZF3@171551|Porphyromonadaceae	976|Bacteroidetes	L	Transposase DDE domain	-	-	-	-	-	-	-	-	-	-	-	-	DDE_Tnp_1_3	group_2684
JICNJJ_00468	1235813.JCM10003_3091	2.1e-18	76.6	COG3328@1|root,COG3328@2|Bacteria	2|Bacteria	L	transposase activity	-	-	-	-	-	-	-	-	-	-	-	-	Transposase_mut	group_2686
JICNJJ_00470	242619.PG_1515	9.73e-256	699.0	COG1850@1|root,COG1850@2|Bacteria	2|Bacteria	G	ribulose-bisphosphate carboxylase activity	cbbL	GO:0003674,GO:0003824,GO:0005488,GO:0005515,GO:0008150,GO:0008152,GO:0009853,GO:0009987,GO:0016829,GO:0016830,GO:0016831,GO:0016984,GO:0042802,GO:0043094,GO:0044237	4.1.1.39,5.3.2.5	ko:K01601,ko:K08965	ko00270,ko00630,ko00710,ko01100,ko01120,ko01200,map00270,map00630,map00710,map01100,map01120,map01200	M00034,M00165,M00166,M00532	R00024,R03140,R07393	RC00172,RC00859,RC02421	ko00000,ko00001,ko00002,ko01000	-	-	-	RuBisCO_large,RuBisCO_large_N	rbcL
JICNJJ_00471	242619.PG_1514	4.54e-241	662.0	COG0371@1|root,COG0371@2|Bacteria	2|Bacteria	C	Dehydrogenase	egsA	-	1.1.1.261	ko:K00096	ko00564,map00564	-	R05679,R05680	RC00029	ko00000,ko00001,ko01000	-	-	-	Fe-ADH_2	gldA
JICNJJ_00472	242619.PG_1513	0.0	864.0	COG0406@1|root,COG0406@2|Bacteria,4NNN0@976|Bacteroidetes	976|Bacteroidetes	G	Belongs to the phosphoglycerate mutase family	-	-	3.1.3.73	ko:K02226	ko00860,ko01100,map00860,map01100	M00122	R04594,R11173	RC00017	ko00000,ko00001,ko00002,ko01000	-	-	-	His_Phos_1	hpt1
JICNJJ_00554	242619.PG_0460	4.66e-65	207.0	COG3039@1|root,COG3039@2|Bacteria,4NJTB@976|Bacteroidetes,2FQ6H@200643|Bacteroidia	976|Bacteroidetes	L	Transposase	-	-	-	ko:K07481	-	-	-	-	ko00000	-	-	-	DDE_Tnp_1,DUF772	group_5679
JICNJJ_00555	431947.PGN_0971	4.27e-178	501.0	COG3039@1|root,COG3039@2|Bacteria,4NGXV@976|Bacteroidetes,2G2I5@200643|Bacteroidia	976|Bacteroidetes	L	Transposase IS4 family	-	-	-	ko:K07481	-	-	-	-	ko00000	-	-	-	DDE_Tnp_1,DUF772	group_5435
JICNJJ_00569	242619.PG_0184	2.33e-65	208.0	COG3039@1|root,COG3039@2|Bacteria,4NPH8@976|Bacteroidetes,2G2I4@200643|Bacteroidia	976|Bacteroidetes	L	Transposase domain (DUF772)	-	-	-	-	-	-	-	-	-	-	-	-	DDE_Tnp_1,DUF772	group_5678
JICNJJ_00601	242619.PG_0277	2.02e-270	740.0	COG5433@1|root,COG5433@2|Bacteria,4NHJC@976|Bacteroidetes,2FQMC@200643|Bacteroidia,22Z7R@171551|Porphyromonadaceae	976|Bacteroidetes	L	to GB M32214, SP P02905, GB M83198, GB X14825, PID 145174, PID 145890, PID 145892, PID 41362, PID 606195, GB U00096, PID 1789653, GB M32214, SP P02905, GB M83198, GB X14825, PID 145174, PID 145890, PID 145892, PID 41362, PID 606195, GB U00096, and PID 1789653	-	-	-	-	-	-	-	-	-	-	-	-	DDE_Tnp_1,DDE_Tnp_1_assoc	group_5574
JICNJJ_00767	242619.PG_0460	4.66e-65	207.0	COG3039@1|root,COG3039@2|Bacteria,4NJTB@976|Bacteroidetes,2FQ6H@200643|Bacteroidia	976|Bacteroidetes	L	Transposase	-	-	-	ko:K07481	-	-	-	-	ko00000	-	-	-	DDE_Tnp_1,DUF772	group_5677
JICNJJ_00792	242619.PG_1202	0.0	2231.0	2BYIK@1|root,32R3G@2|Bacteria,4NNY2@976|Bacteroidetes,2FXI4@200643|Bacteroidia	976|Bacteroidetes	-	-	-	-	-	-	-	-	-	-	-	-	-	-	-	PIN domain-containing protein
JICNJJ_00850	242619.PG_1130	1.02e-235	674.0	COG0457@1|root,COG0457@2|Bacteria,4NP26@976|Bacteroidetes,2FV02@200643|Bacteroidia,230KS@171551|Porphyromonadaceae	976|Bacteroidetes	S	Tetratricopeptide repeat	-	-	-	-	-	-	-	-	-	-	-	-	TPR_10,TPR_12,TPR_8	group_2724
JICNJJ_00951	242619.PG_1014	3.23e-315	877.0	COG0457@1|root,COG0846@1|root,COG0457@2|Bacteria,COG0846@2|Bacteria,4NXH0@976|Bacteroidetes,2G3GI@200643|Bacteroidia	976|Bacteroidetes	K	SIR2-like domain	-	-	-	-	-	-	-	-	-	-	-	-	SIR2_2,TPR_17,TPR_8	group_2101
JICNJJ_00987	242619.PG_0982	0.0	956.0	COG0457@1|root,COG0457@2|Bacteria,4NGGZ@976|Bacteroidetes,2FUXM@200643|Bacteroidia,22YRA@171551|Porphyromonadaceae	976|Bacteroidetes	S	Tetratricopeptide repeat	-	-	-	-	-	-	-	-	-	-	-	-	TPR_1,TPR_11,TPR_2,TPR_8	group_2728
JICNJJ_00995	242619.PG_0972	1.42e-284	778.0	COG4268@1|root,COG4268@2|Bacteria,4NIME@976|Bacteroidetes,2FPXB@200643|Bacteroidia	976|Bacteroidetes	V	McrBC 5-methylcytosine restriction system component	-	-	-	ko:K19147	-	-	-	-	ko00000,ko02048	-	-	-	McrBC	mcrC
JICNJJ_00996	242619.PG_0971	0.0	1167.0	COG1401@1|root,COG1401@2|Bacteria,4NEEG@976|Bacteroidetes,2FPQ4@200643|Bacteroidia,22YPK@171551|Porphyromonadaceae	976|Bacteroidetes	LV	AAA domain (dynein-related subfamily)	-	-	-	-	-	-	-	-	-	-	-	-	AAA_5	mcrB
JICNJJ_00997	242619.PG_0177	6.15e-281	767.0	COG3385@1|root,COG3385@2|Bacteria,4NJC6@976|Bacteroidetes,2G2FW@200643|Bacteroidia,231WH@171551|Porphyromonadaceae	976|Bacteroidetes	L	Domain of unknown function (DUF4372)	-	-	-	-	-	-	-	-	-	-	-	-	DDE_Tnp_1,DUF4372	group_5237
JICNJJ_01026	242619.PG_0460	4.66e-65	207.0	COG3039@1|root,COG3039@2|Bacteria,4NJTB@976|Bacteroidetes,2FQ6H@200643|Bacteroidia	976|Bacteroidetes	L	Transposase	-	-	-	ko:K07481	-	-	-	-	ko00000	-	-	-	DDE_Tnp_1,DUF772	group_5676
JICNJJ_01080	1287476.HMPREF1651_03940	1.78e-12	72.8	28IE2@1|root,33RTG@2|Bacteria,4P05P@976|Bacteroidetes,2FWG8@200643|Bacteroidia	976|Bacteroidetes	S	Conjugative transposon TraJ protein	traJ	-	-	-	-	-	-	-	-	-	-	-	CtnDOT_TraJ	group_2731
JICNJJ_01085	242619.PG_0873	2.04e-159	447.0	29Z0Q@1|root,30KXV@2|Bacteria,4NPX5@976|Bacteroidetes,2FTQV@200643|Bacteroidia,22YTV@171551|Porphyromonadaceae	976|Bacteroidetes	-	-	-	-	-	-	-	-	-	-	-	-	-	-	-	group_2732
JICNJJ_01094	242619.PG_0277	2.02e-270	740.0	COG5433@1|root,COG5433@2|Bacteria,4NHJC@976|Bacteroidetes,2FQMC@200643|Bacteroidia,22Z7R@171551|Porphyromonadaceae	976|Bacteroidetes	L	to GB M32214, SP P02905, GB M83198, GB X14825, PID 145174, PID 145890, PID 145892, PID 41362, PID 606195, GB U00096, PID 1789653, GB M32214, SP P02905, GB M83198, GB X14825, PID 145174, PID 145890, PID 145892, PID 41362, PID 606195, GB U00096, and PID 1789653	-	-	-	-	-	-	-	-	-	-	-	-	DDE_Tnp_1,DDE_Tnp_1_assoc	group_5573
JICNJJ_01095	242619.PG_0864	2.72e-142	402.0	COG1961@1|root,COG1961@2|Bacteria,4NJM8@976|Bacteroidetes,2FMQS@200643|Bacteroidia,22XTB@171551|Porphyromonadaceae	976|Bacteroidetes	L	Resolvase, N terminal domain	-	-	-	-	-	-	-	-	-	-	-	-	HTH_7,Resolvase	spoIVCA
JICNJJ_01097	1122243.KB903804_gene2072	6.24e-19	87.0	COG0827@1|root,COG0827@2|Bacteria	2|Bacteria	L	DNA restriction-modification system	-	-	2.1.1.72	ko:K07317	-	-	-	-	ko00000,ko01000,ko02048	-	-	-	Eco57I,N6_Mtase,TaqI_C	group_2737
JICNJJ_01098	242619.PG_0862	0.0	2286.0	COG0827@1|root,COG1002@1|root,COG0827@2|Bacteria,COG1002@2|Bacteria,4NEHR@976|Bacteroidetes,2FQ1D@200643|Bacteroidia,22X0Q@171551|Porphyromonadaceae	976|Bacteroidetes	L	COG1002 Type II restriction enzyme methylase subunits	-	-	-	-	-	-	-	-	-	-	-	-	Eco57I,N6_Mtase,TaqI_C	group_2738
JICNJJ_01099	242619.PG_0861	0.0	2281.0	COG0553@1|root,COG1502@1|root,COG0553@2|Bacteria,COG1502@2|Bacteria,4NH3B@976|Bacteroidetes,2FMFX@200643|Bacteroidia,22ZY9@171551|Porphyromonadaceae	976|Bacteroidetes	KL	PLD-like domain	-	-	-	-	-	-	-	-	-	-	-	-	Helicase_C,PLDc_2,ResIII,SNF2_N	group_2739
JICNJJ_01104	242619.PG_0856	6.19e-209	578.0	2DC2A@1|root,2ZCM4@2|Bacteria,4NYAC@976|Bacteroidetes,2FW57@200643|Bacteroidia	976|Bacteroidetes	-	-	-	-	-	-	-	-	-	-	-	-	-	-	-	AbiTii domain-containing protein
JICNJJ_01109	242619.PG_0460	4.66e-65	207.0	COG3039@1|root,COG3039@2|Bacteria,4NJTB@976|Bacteroidetes,2FQ6H@200643|Bacteroidia	976|Bacteroidetes	L	Transposase	-	-	-	ko:K07481	-	-	-	-	ko00000	-	-	-	DDE_Tnp_1,DUF772	group_5675
JICNJJ_01115	1122992.CBQQ010000034_gene785	3.38e-108	322.0	COG4974@1|root,COG4974@2|Bacteria	2|Bacteria	L	Belongs to the 'phage' integrase family	-	-	-	-	-	-	-	-	-	-	-	-	Arm-DNA-bind_5,Phage_int_SAM_4,Phage_int_SAM_5,Phage_integrase	Arm DNA-binding domain-containing protein
JICNJJ_01116	242619.PG_0460	4.66e-65	207.0	COG3039@1|root,COG3039@2|Bacteria,4NJTB@976|Bacteroidetes,2FQ6H@200643|Bacteroidia	976|Bacteroidetes	L	Transposase	-	-	-	ko:K07481	-	-	-	-	ko00000	-	-	-	DDE_Tnp_1,DUF772	group_5674
JICNJJ_01119	242619.PG_0843	2.89e-67	204.0	2DYYR@1|root,32V69@2|Bacteria,4NWBG@976|Bacteroidetes,2G2KI@200643|Bacteroidia,231XB@171551|Porphyromonadaceae	976|Bacteroidetes	S	Protein of unknown function (DUF3853)	-	-	-	-	-	-	-	-	-	-	-	-	DUF3853	DUF3853 domain-containing protein
JICNJJ_01120	242619.PG_0842	1.15e-258	708.0	COG0467@1|root,COG0467@2|Bacteria,4NIAQ@976|Bacteroidetes,2FMJT@200643|Bacteroidia,22W0G@171551|Porphyromonadaceae	976|Bacteroidetes	T	AAA domain	-	-	-	-	-	-	-	-	-	-	-	-	AAA_25	group_2742
JICNJJ_01121	242619.PG_0841	8.28e-221	608.0	COG0358@1|root,COG0358@2|Bacteria,4NH5X@976|Bacteroidetes,2FPHT@200643|Bacteroidia,22XAP@171551|Porphyromonadaceae	976|Bacteroidetes	L	DNA primase	-	-	-	-	-	-	-	-	-	-	-	-	Toprim_2,zf-CHC2	group_2743
JICNJJ_01122	242619.PG_0840	0.0	2719.0	COG5635@1|root,COG5635@2|Bacteria,4NFNT@976|Bacteroidetes,2FRFU@200643|Bacteroidia,2314J@171551|Porphyromonadaceae	976|Bacteroidetes	T	Nacht domain	-	-	-	-	-	-	-	-	-	-	-	-	Trypsin_2	Serine protease
JICNJJ_01123	242619.PG_0839	5.79e-292	796.0	COG2333@1|root,COG2333@2|Bacteria,4NK2B@976|Bacteroidetes,2FSQ5@200643|Bacteroidia	976|Bacteroidetes	S	competence protein COMEC	-	-	-	-	-	-	-	-	-	-	-	-	Lactamase_B	group_2745
JICNJJ_01125	242619.PG_0838	0.0	868.0	COG0582@1|root,COG0582@2|Bacteria,4NF8X@976|Bacteroidetes,2FM2R@200643|Bacteroidia,22ZAQ@171551|Porphyromonadaceae	976|Bacteroidetes	L	Belongs to the 'phage' integrase family	-	-	-	-	-	-	-	-	-	-	-	-	Arm-DNA-bind_5,Phage_int_SAM_5,Phage_integrase	group_2747
JICNJJ_01126	1236494.BAJN01000023_gene2168	6.5e-250	690.0	COG0582@1|root,COG0582@2|Bacteria,4NDZJ@976|Bacteroidetes,2FM4Q@200643|Bacteroidia	976|Bacteroidetes	L	Belongs to the 'phage' integrase family	-	-	-	-	-	-	-	-	-	-	-	-	Arm-DNA-bind_5,Phage_int_SAM_5,Phage_integrase	Site-specific integrase
JICNJJ_01127	242619.PG_1436	0.0	1328.0	COG1293@1|root,COG1293@2|Bacteria,4PKZ0@976|Bacteroidetes,2FTRS@200643|Bacteroidia,22Z2V@171551|Porphyromonadaceae	976|Bacteroidetes	K	RNA-binding protein homologous to eukaryotic snRNP	-	-	-	-	-	-	-	-	-	-	-	-	-	ATPase/histidine kinase/DNA gyrase B/HSP90 domain protein
JICNJJ_01128	431947.PGN_0046	6.7e-21	84.3	2EGCY@1|root,33A4R@2|Bacteria,4NYGI@976|Bacteroidetes,2FVVQ@200643|Bacteroidia,230UM@171551|Porphyromonadaceae	976|Bacteroidetes	-	-	-	-	-	-	-	-	-	-	-	-	-	-	-	group_661
JICNJJ_01129	242619.PG_1439	0.0	1370.0	28M3W@1|root,30MR0@2|Bacteria,4PAFQ@976|Bacteroidetes,2FWUR@200643|Bacteroidia	976|Bacteroidetes	-	-	-	-	-	-	-	-	-	-	-	-	-	-	-	group_2749
JICNJJ_01133	1235815.BAIX01000053_gene2317	3.98e-69	209.0	29TEE@1|root,30EMJ@2|Bacteria,4NPGJ@976|Bacteroidetes,2G2F9@200643|Bacteroidia	976|Bacteroidetes	S	RteC protein	-	-	-	-	-	-	-	-	-	-	-	-	RteC	group_935
JICNJJ_01134	679199.HMPREF9332_01649	5.42e-51	161.0	2FF7Z@1|root,3475W@2|Bacteria,4P5U7@976|Bacteroidetes,2FYP9@200643|Bacteroidia	976|Bacteroidetes	-	-	-	-	-	-	-	-	-	-	-	-	-	-	-	group_2756
JICNJJ_01136	242619.PG_0826	1.4e-200	555.0	COG1917@1|root,COG2207@1|root,COG1917@2|Bacteria,COG2207@2|Bacteria,4NJ0R@976|Bacteroidetes,2FSXI@200643|Bacteroidia,22YEJ@171551|Porphyromonadaceae	976|Bacteroidetes	K	AraC-like ligand binding domain	-	-	-	-	-	-	-	-	-	-	-	-	AraC_binding,HTH_18	group_2759
JICNJJ_01189	242619.PG_0769	0.0	1090.0	28MFZ@1|root,2ZATB@2|Bacteria,4NDX9@976|Bacteroidetes,2FRF3@200643|Bacteroidia	976|Bacteroidetes	S	Fibronectin type 3 domain	-	-	-	-	-	-	-	-	-	-	-	-	-	group_1557
JICNJJ_01194	242619.PG_0460	4.66e-65	207.0	COG3039@1|root,COG3039@2|Bacteria,4NJTB@976|Bacteroidetes,2FQ6H@200643|Bacteroidia	976|Bacteroidetes	L	Transposase	-	-	-	ko:K07481	-	-	-	-	ko00000	-	-	-	DDE_Tnp_1,DUF772	group_5673
JICNJJ_01196	242619.PG_0460	4.66e-65	207.0	COG3039@1|root,COG3039@2|Bacteria,4NJTB@976|Bacteroidetes,2FQ6H@200643|Bacteroidia	976|Bacteroidetes	L	Transposase	-	-	-	ko:K07481	-	-	-	-	ko00000	-	-	-	DDE_Tnp_1,DUF772	group_5666
JICNJJ_01197	242619.PG_0184	2.12e-178	501.0	COG3039@1|root,COG3039@2|Bacteria,4NPH8@976|Bacteroidetes,2G2I4@200643|Bacteroidia	976|Bacteroidetes	L	Transposase domain (DUF772)	-	-	-	-	-	-	-	-	-	-	-	-	DDE_Tnp_1,DUF772	group_5436
JICNJJ_01215	242619.PG_0742	0.0	887.0	COG3950@1|root,COG3950@2|Bacteria,4NRR9@976|Bacteroidetes,2FSCW@200643|Bacteroidia,22ZJF@171551|Porphyromonadaceae	976|Bacteroidetes	S	AAA ATPase domain	pgaA	-	-	-	-	-	-	-	-	-	-	-	AAA_15,AAA_21,AAA_23	pgaA
JICNJJ_01216	242619.PG_0741	2.75e-143	404.0	COG1403@1|root,COG1403@2|Bacteria,4NSRW@976|Bacteroidetes,2FUA9@200643|Bacteroidia	976|Bacteroidetes	V	TIGR02646 family	-	-	-	-	-	-	-	-	-	-	-	-	-	HNH nuclease domain-containing protein
JICNJJ_01353	242619.PG_0041	3.2e-192	535.0	COG2801@1|root,COG2801@2|Bacteria,4NKGS@976|Bacteroidetes,2FRAQ@200643|Bacteroidia	976|Bacteroidetes	L	this gene contains a nucleotide ambiguity which may be the result of a sequencing error	-	-	-	-	-	-	-	-	-	-	-	-	rve,rve_3	group_5594
JICNJJ_01354	242619.PG_0942	4.22e-81	241.0	COG2963@1|root,COG2963@2|Bacteria,4NZ21@976|Bacteroidetes,2FTK9@200643|Bacteroidia	976|Bacteroidetes	L	COG2963 Transposase and inactivated derivatives	-	-	-	ko:K07483	-	-	-	-	ko00000	-	-	-	HTH_Tnp_1	group_5536
JICNJJ_01737	242619.PG_1864	0.0	1628.0	COG1100@1|root,COG4886@1|root,COG1100@2|Bacteria,COG4886@2|Bacteria,4NI2K@976|Bacteroidetes,2FVD8@200643|Bacteroidia	976|Bacteroidetes	S	Leucine rich repeat	-	-	-	ko:K13730	ko05100,map05100	-	-	-	ko00000,ko00001	-	-	-	LRR_1,LRR_4,LRR_6,LRR_8	group_1569
JICNJJ_01785	242619.PG_0460	4.66e-65	207.0	COG3039@1|root,COG3039@2|Bacteria,4NJTB@976|Bacteroidetes,2FQ6H@200643|Bacteroidia	976|Bacteroidetes	L	Transposase	-	-	-	ko:K07481	-	-	-	-	ko00000	-	-	-	DDE_Tnp_1,DUF772	group_5681
JICNJJ_01858	242619.PG_1986	7.41e-299	813.0	COG1769@1|root,COG1769@2|Bacteria,4NV73@976|Bacteroidetes,2FY46@200643|Bacteroidia,230QF@171551|Porphyromonadaceae	976|Bacteroidetes	L	CRISPR-associated protein (Cas_Cmr3)	-	-	-	ko:K09127	-	-	-	-	ko00000,ko02048	-	-	-	Cas_Cmr3	cmr3
JICNJJ_01913	242619.PG_0184	2.33e-65	208.0	COG3039@1|root,COG3039@2|Bacteria,4NPH8@976|Bacteroidetes,2G2I4@200643|Bacteroidia	976|Bacteroidetes	L	Transposase domain (DUF772)	-	-	-	-	-	-	-	-	-	-	-	-	DDE_Tnp_1,DUF772	group_5682
JICNJJ_01960	242619.PG_0184	2.12e-178	501.0	COG3039@1|root,COG3039@2|Bacteria,4NPH8@976|Bacteroidetes,2G2I4@200643|Bacteroidia	976|Bacteroidetes	L	Transposase domain (DUF772)	-	-	-	-	-	-	-	-	-	-	-	-	DDE_Tnp_1,DUF772	group_5437
JICNJJ_02031	242619.PG_2134	3.73e-190	538.0	28MIY@1|root,2ZAVK@2|Bacteria,4NK30@976|Bacteroidetes,2FQT3@200643|Bacteroidia,22Z1F@171551|Porphyromonadaceae	976|Bacteroidetes	-	-	-	GO:0003674,GO:0005488,GO:0005575,GO:0005623,GO:0007155,GO:0008150,GO:0009289,GO:0022610,GO:0042995,GO:0044464,GO:0046810,GO:0050840,GO:0098609	-	-	-	-	-	-	-	-	-	-	DUF4906,P_gingi_FimA	group_1026
JICNJJ_02088	431947.PGN_0971	4.27e-178	501.0	COG3039@1|root,COG3039@2|Bacteria,4NGXV@976|Bacteroidetes,2G2I5@200643|Bacteroidia	976|Bacteroidetes	L	Transposase IS4 family	-	-	-	ko:K07481	-	-	-	-	ko00000	-	-	-	DDE_Tnp_1,DUF772	group_5438
JICNJJ_02089	242619.PG_0460	4.66e-65	207.0	COG3039@1|root,COG3039@2|Bacteria,4NJTB@976|Bacteroidetes,2FQ6H@200643|Bacteroidia	976|Bacteroidetes	L	Transposase	-	-	-	ko:K07481	-	-	-	-	ko00000	-	-	-	DDE_Tnp_1,DUF772	group_5683
