# Supplementary material for: Transposase-Associated Variation near tnaA in Porphyromonas gingivalis Is Linked to Indole Production and Virulence-Associated Gene Expression
Source: Pathogens. 2026 Jun 9;15(6):617. doi: 10.3390/pathogens15060617 (PMC13305171; doi:10.3390/pathogens15060617)
Supplement: Supplementary file 1 [file pathogens-15-00617-s001.zip › Table S8.xlsx]

## Sheet: Table S7
Sample ID	Age (years)	Sex	Smoking status	Oral hygiene habit	Max PD (mm)	Max CAL (mm)	plaque index (PI)	Calculus index (CI)	Gingival index (GI)
P01	32	Male	Current	Moderate	2	1	1	1	1
P02	36	Male	Never	Moderate	2	2	2	2	1
P03	21	Male	Never	Moderate	4	4	1	1	0
P04	40	Female	Never	Poor	2	3	3	2	2
P05	31	Female	Current	Moderate	2	2	2	2	1
P06	50	Male	Former	Poor	1	1	2	1	0
P07	54	Female	Current	Poor	3	2	2	2	2
P08	43	Male	Current	Moderate	3	3	2	2	2
P09	46	Male	Never	Moderate	2	1	1	1	1
P10	42	Female	Never	Moderate	1	1	1	1	0
P11	41	Female	Never	Poor	3	3	2	1	1
P12	35	Male	Current	Moderate	8	4	2	2	1
P13	39	Female	Never	Poor	4	3	5	2	2
P14	34	Male	Never	Moderate	7	1	2	3	1
P15	51	Male	Current	Moderate	3	1	2	3	2
P16	53	Female	Never	Poor	6	2	3	2	2
P17	46	Male	Current	Poor	5	4	4	3	2
P18	42	Female	Current	Moderate	6	3	2	2	1
P19	40	Male	Current	Moderate	4	1	4	2	1
P20	44	Female	Never	Moderate	6	1	2	1	0
P21	60	Male	Current	Poor	6	3	3	3	2
P22	34	Female	Never	Good	10	5	4	3	3
